# Supplementary material for: Detection of selection signatures in farmed coho salmon (Oncorhynchus kisutch) using dense genome-wide information
Source: Sci Rep. 2021 May 6;11:9685. doi: 10.1038/s41598-021-86154-w (PMC8102513; doi:10.1038/s41598-021-86154-w)
Supplement: Supplementary file 5 — Supplementary Information 5. [file 41598_2021_86154_MOESM5_ESM.xlsx]

## Sheet: Table S1-iHS
CHR	SNP_START	SNP_END	START_250	END_250	REGION	max_-log10pvalue	max_abs_ihs	n_snps	POP	FDR
5	24259708	24299431	24009708	24549431	Region_1	3.8971	3.8327	2	Pop-A	0.4138
5	25564578	26402908	25314578	26652908	Region_2	4.4176	4.1179	5	Pop-A	0.4138
5	28841319	29436706	28591319	29686706	Region_3	3.3187	3.4917	4	Pop-A	0.4783
5	32084087	32465421	31834087	32715421	Region_4	3.9895	3.8847	5	Pop-A	0.4138
5	41260258	41415379	41010258	41665379	Region_5	3.5643	3.6399	3	Pop-A	0.4138
5	43026087	44504439	42776087	44754439	Region_6	3.8518	3.807	9	Pop-A	0.4138
5	45244136	45687816	44994136	45937816	Region_7	3.8083	3.7821	7	Pop-A	0.4138
5	46398008	47192319	46148008	47442319	Region_8	3.7918	3.7727	5	Pop-A	0.4138
5	49443505	51027829	49193505	51277829	Region_9	3.5305	3.6198	10	Pop-A	0.4138
5	51636808	52302505	51386808	52552505	Region_10	3.5007	3.602	3	Pop-A	0.4231
5	54153360	54464855	53903360	54714855	Region_11	3.7252	3.7342	4	Pop-A	0.4138
5	55327323	56667831	55077323	56917831	Region_12	3.8976	3.833	8	Pop-A	0.4138
5	57242751	58080581	56992751	58330581	Region_13	3.6764	3.7059	6	Pop-A	0.4138
5	58628451	58669723	58378451	58919723	Region_14	3.0864	3.3461	2	Pop-A	0.5139
6	25177655	28673100	24927655	28923100	Region_15	4.4797	4.1508	22	Pop-A	0.4138
6	29991613	31032102	29741613	31282102	Region_16	3.7068	3.7236	7	Pop-A	0.4138
6	32530089	32597595	32280089	32847595	Region_17	3.2931	3.4759	2	Pop-A	0.4783
6	35700540	35864507	35450540	36114507	Region_18	4.0889	3.94	3	Pop-A	0.4138
6	38225922	38584308	37975922	38834308	Region_19	3.5402	3.6256	2	Pop-A	0.4138
28	8727667	9082651	8477667	9332651	Region_20	3.261	3.456	2	Pop-A	0.4798
28	10221297	10256318	9971297	10506318	Region_21	4.0899	3.9405	2	Pop-A	0.4138
28	15527953	15528780	15277953	15778780	Region_22	4.1466	3.9717	3	Pop-A	0.4138
28	22118938	22806315	21868938	23056315	Region_23	4.1776	3.9887	4	Pop-A	0.4138
28	23398967	23805693	23148967	24055693	Region_24	4.4858	4.154	2	Pop-A	0.4138
28	33949959	33950324	33699959	34200324	Region_25	5.9758	4.8806	2	Pop-A	0.0446
29	17432727	18457323	17182727	18707323	Region_26	3.8363	3.7982	6	Pop-A	0.4138
5	40986571	41745381	40736571	41995381	Region_1	3.874	3.8196	9	Pop-B	0.6151
5	42333008	42613845	42083008	42863845	Region_2	3.2728	3.4633	3	Pop-B	0.6672
5	57875236	58161950	57625236	58411950	Region_3	3.4983	3.6006	2	Pop-B	0.6151
5	61452514	61522695	61202514	61772695	Region_4	3.493	3.5974	2	Pop-B	0.6151
5	62265338	63253525	62015338	63503525	Region_5	4.6979	4.2643	8	Pop-B	0.6151
14	48557535	50271909	48307535	50521909	Region_6	3.5343	3.6221	11	Pop-B	0.6151
14	51701798	51711547	51451798	51961547	Region_7	3.1929	3.4135	2	Pop-B	0.6672
14	53276331	54143332	53026331	54393332	Region_8	4.5725	4.1994	4	Pop-B	0.6151
14	55771292	56196985	55521292	56446985	Region_9	3.8501	3.806	2	Pop-B	0.6151
15	51617806	52691987	51367806	52941987	Region_10	3.7989	3.7768	8	Pop-B	0.6151
17	52010776	52103562	51760776	52353562	Region_11	3.2351	3.4399	4	Pop-B	0.6672
18	49296406	49533509	49046406	49783509	Region_12	3.5174	3.612	2	Pop-B	0.6151
18	50813258	51339747	50563258	51589747	Region_13	4.8181	4.3257	6	Pop-B	0.6151
18	54096890	54226564	53846890	54476564	Region_14	3.903	3.836	4	Pop-B	0.6151
22	36628784	36629237	36378784	36879237	Region_15	4.2038	4.003	2	Pop-B	0.6151
26	17927558	17933422	17677558	18183422	Region_16	4.4897	4.156	3	Pop-B	0.6151

## Sheet: Table S2-XPEHH
CHR	SNP_START	SNP_END	START_250	END_250	REGION	max_-log10pvalue	max_xpehh	n_snps	POP	FDR
1	32534017	32794378	32284017	33044378	Region_1	3.4267	3.5575	9	Pop-A	0.7825
1	33424438	33464143	33174438	33714143	Region_2	3.8448	3.803	7	Pop-A	0.7825
1	35854181	35979121	35604181	36229121	Region_3	3.3292	3.4981	12	Pop-A	0.7825
1	37176728	37412405	36926728	37662405	Region_4	3.2145	3.427	6	Pop-A	0.7825
10	31568086	31603386	31318086	31853386	Region_5	3.2101	3.4243	2	Pop-A	0.7825
15	60622309	60643146	60372309	60893146	Region_6	3.13	-3.2984	2	Pop-B	0.7825
28	7139905	7162498	6889905	7412498	Region_7	3.473	3.5854	5	Pop-A	0.7825

## Sheet: Table S3-CLR
CHROM	START	END	ID	ALPHA	CLR	POP
1	2046092	2546092	115	5.8709e-05	5.10346	Pop-A
1	8728274	9228274	449	3.26482e-05	5.35049	Pop-A
1	13909966	14409966	708	6.90971e-05	5.51569	Pop-A
1	38638040	39138040	1944	2.58463e-05	4.83271	Pop-A
1	38658044	39158044	1945	2.4751e-05	5.77859	Pop-A
3	16665668	17165668	7929	1.41119e-05	6.91117	Pop-A
3	16685672	17185672	7930	3.82397e-05	4.83101	Pop-A
3	24487112	24987112	8320	4.96483e-05	5.6671	Pop-A
3	24547124	25047124	8323	3.71218e-05	4.91783	Pop-A
3	69175368	69675368	10554	2.18161e-05	4.83978	Pop-A
4	44763292	45263292	12836	4.07541e-05	5.01965	Pop-A
5	15042726	15542726	15342	2.1653e-05	5.61344	Pop-A
5	57259948	57759948	17453	1.41044e-05	4.92771	Pop-A
5	61039700	61539700	17642	8.55164e-06	4.97587	Pop-A
6	21172550	21672550	19237	8.00324e-05	5.55738	Pop-A
6	31996962	32496962	19778	1.71822e-05	7.39847	Pop-A
6	32016970	32516970	19779	1.60123e-05	5.63741	Pop-A
6	40240320	40740320	20190	4.53739e-05	5.51787	Pop-A
6	42241136	42741136	20290	7.70835e-06	6.50503	Pop-A
6	42261144	42761144	20291	7.116e-06	7.07095	Pop-A
6	42301160	42801160	20293	6.66445e-06	5.0801	Pop-A
6	55146400	55646400	20935	0.000149667	5.23834	Pop-A
7	10498807	10998807	22538	4.3913e-05	5.28257	Pop-A
7	15380110	15880110	22782	6.08923e-05	4.85136	Pop-A
8	5117285	5617285	24789	8.83637e-05	5.43664	Pop-A
8	12242189	12742189	25145	2.80363e-05	6.5546	Pop-A
8	16485109	16985109	25357	5.38841e-05	5.15975	Pop-A
8	17245632	17745632	25395	3.26347e-05	5.45613	Pop-A
11	6898056	7398056	33473	1.73147e-05	6.56772	Pop-A
11	6938031	7438031	33475	1.36144e-05	6.25221	Pop-A
11	8537049	9037049	33555	0.000127623	5.26236	Pop-A
11	8557036	9057036	33556	3.33281e-05	7.48356	Pop-A
11	8736926	9236926	33565	1.1841e-05	7.31439	Pop-A
11	10515832	11015832	33654	2.19738e-05	6.92766	Pop-A
11	15692650	16192650	33913	8.25129e-05	5.43355	Pop-A
11	15712638	16212638	33914	5.25925e-05	5.06288	Pop-A
11	23327958	23827958	34295	1.36211e-05	5.04384	Pop-A
11	23347946	23847946	34296	1.47932e-05	4.91109	Pop-A
11	65861816	66361816	36423	1.93994e-05	5.06032	Pop-A
13	28986154	29486154	41111	2.89272e-05	5.58703	Pop-A
14	54127352	54627352	45702	4.66524e-05	5.50371	Pop-A
14	54147372	54647372	45703	4.40921e-05	5.54486	Pop-A
14	55728668	56228668	45782	8.58147e-06	5.31758	Pop-A
14	55748684	56248684	45783	6.12239e-06	8.92898	Pop-A
14	55808732	56308732	45786	6.95937e-06	9.97771	Pop-A
14	55828748	56328748	45787	8.61651e-06	7.28146	Pop-A
14	55908816	56408816	45791	1.14121e-05	5.30509	Pop-A
16	4905315	5405315	50158	1.36627e-05	4.983	Pop-A
16	4945354	5445354	50160	9.8804e-06	7.17759	Pop-A
16	4965373	5465373	50161	1.00005e-05	7.09459	Pop-A
16	14794936	15294936	50652	7.70187e-05	4.80984	Pop-A
17	3926211	4426211	51793	1.38896e-05	5.03818	Pop-A
17	3946225	4446225	51794	1.11232e-05	5.79041	Pop-A
17	3966239	4466239	51795	1.24672e-05	5.2544	Pop-A
17	14333542	14833542	52313	3.55598e-05	4.90244	Pop-A
17	15554402	16054402	52374	7.00632e-06	5.2396	Pop-A
17	15574416	16074416	52375	6.625e-06	5.26398	Pop-A
17	15934670	16434670	52393	2.98049e-05	6.39688	Pop-A
17	15954684	16454684	52394	2.13482e-05	6.58234	Pop-A
17	29043904	29543904	53048	1.28086e-05	4.84841	Pop-A
17	37990208	38490208	53495	9.31086e-06	5.76921	Pop-A
17	38010220	38510220	53496	1.19173e-05	6.13067	Pop-A
17	39451236	39951236	53568	2.35547e-05	5.73746	Pop-A
17	39471248	39971248	53569	1.15683e-05	9.26655	Pop-A
17	39491264	39991264	53570	1.11181e-05	9.34952	Pop-A
17	39851516	40351516	53588	7.97518e-06	4.94033	Pop-A
17	51039400	51539400	54147	8.46768e-05	5.25572	Pop-A
18	3832034	4332034	55563	1.03514e-05	5.39704	Pop-A
18	3852048	4352048	55564	1.2077e-05	5.645	Pop-A
18	53206636	53706636	58030	6.38262e-05	4.9334	Pop-A
19	23894000	24394000	59881	1.80572e-05	5.08922	Pop-A
19	29697826	30197826	60171	2.13945e-05	5.15968	Pop-A
20	38246568	38746568	63345	2.71352e-05	4.96146	Pop-A
21	28426682	28926682	64881	1.33995e-05	5.80302	Pop-A
21	28466700	28966700	64883	1.76878e-05	4.92653	Pop-A
21	28486708	28986708	64884	1.25585e-05	8.22171	Pop-A
21	28546736	29046736	64887	1.61589e-05	7.56859	Pop-A
22	541698	1041698	65233	5.20953e-05	4.86329	Pop-A
23	1367430	1867430	68052	2.48325e-05	7.33055	Pop-A
26	8188805	8688805	74157	1.47738e-05	4.83185	Pop-A
26	9050113	9550113	74200	2.23941e-05	5.45164	Pop-A
26	23031340	23531340	74898	4.62129e-05	4.8177	Pop-A
30	6944607	7444607	82473	2.47647e-05	4.96765	Pop-A
30	26170314	26670314	83434	5.41117e-05	6.01349	Pop-A
30	26190320	26690320	83435	3.06118e-05	5.90147	Pop-A
2	4282973	4782973	3595	6.7165e-05	5.74907	Pop-B
2	37867804	38367804	5274	2.85573e-05	4.70787	Pop-B
2	69252312	69752312	6843	1.60381e-05	4.92113	Pop-B
3	21938796	22438796	8193	1.7513e-05	4.91522	Pop-B
4	55830960	56330960	13390	2.70922e-05	5.78685	Pop-B
4	68394536	68894536	14018	2.51561e-05	4.99296	Pop-B
4	73355952	73855952	14266	1.87772e-05	4.64288	Pop-B
6	22030682	22530682	19280	4.41472e-05	5.0248	Pop-B
6	41656728	42156728	20261	1.54996e-05	5.72289	Pop-B
6	53860488	54360488	20871	1.65454e-05	6.15995	Pop-B
6	53880496	54380496	20872	1.36599e-05	6.12638	Pop-B
6	53900504	54400504	20873	1.41214e-05	5.58926	Pop-B
6	54220600	54720600	20889	1.24083e-05	7.13137	Pop-B
6	54240608	54740608	20890	3.62154e-05	6.28974	Pop-B
6	66964528	67464528	21526	1.61867e-05	6.55719	Pop-B
7	2876770	3376770	22157	1.99321e-05	6.08333	Pop-B
7	20461468	20961468	23036	2.23277e-05	7.70227	Pop-B
7	45988284	46488284	24312	1.66755e-05	5.36268	Pop-B
7	46108316	46608316	24318	1.2307e-05	4.79954	Pop-B
7	46188340	46688340	24322	4.97374e-06	8.85613	Pop-B
7	46208344	46708344	24323	4.86086e-06	8.53264	Pop-B
7	46228348	46728348	24324	5.26206e-06	6.27546	Pop-B
8	53956380	54456380	27229	4.99501e-05	5.17358	Pop-B
9	24070408	24570408	29108	9.20204e-05	5.47068	Pop-B
10	23944964	24444964	31075	2.1531e-05	5.75087	Pop-B
11	46685148	47185148	35465	4.89425e-06	4.9564	Pop-B
11	46705152	47205152	35466	5.2192e-06	4.86902	Pop-B
12	4205654	4705654	37313	1.28711e-05	6.05678	Pop-B
12	29194488	29694488	38562	1.66561e-05	4.69231	Pop-B
12	29214494	29714494	38563	1.25029e-05	5.41373	Pop-B
12	29414566	29914566	38573	1.79812e-05	5.8127	Pop-B
12	41398800	41898800	39172	0.00012174	4.98573	Pop-B
15	31154136	31654136	48121	4.11426e-05	4.85286	Pop-B
15	36895588	37395588	48408	9.03643e-05	5.58908	Pop-B
15	36915592	37415592	48409	3.76998e-05	4.64151	Pop-B
15	39636280	40136280	48545	2.64457e-05	6.05494	Pop-B
15	40696544	41196544	48598	2.89663e-05	6.32817	Pop-B
15	40716552	41216552	48599	2.25894e-05	6.96772	Pop-B
15	40736556	41236556	48600	1.99713e-05	7.09362	Pop-B
15	41136656	41636656	48620	0.000110888	4.72823	Pop-B
15	41156664	41656664	48621	5.05739e-05	6.89583	Pop-B
15	41176668	41676668	48622	2.73312e-05	5.87941	Pop-B
15	65762876	66262876	49851	4.70594e-06	5.38135	Pop-B
15	65782880	66282880	49852	3.9095e-06	6.95256	Pop-B
15	65802884	66302884	49853	3.25641e-06	8.40238	Pop-B
15	65822888	66322888	49854	3.1185e-06	9.70441	Pop-B
15	65842896	66342896	49855	3.08652e-06	10.535	Pop-B
15	65862900	66362900	49856	3.31182e-06	9.32609	Pop-B
15	65882904	66382904	49857	3.76687e-06	8.04881	Pop-B
15	65902908	66402908	49858	3.74802e-06	10.7531	Pop-B
15	65942920	66442920	49860	4.76658e-06	9.25685	Pop-B
15	65962924	66462924	49861	5.81665e-06	8.22225	Pop-B
15	65982932	66482932	49862	7.68876e-06	7.37405	Pop-B
15	66002936	66502936	49863	1.0199e-05	5.37061	Pop-B
15	66122964	66622964	49869	1.24471e-05	5.4288	Pop-B
15	66142972	66642972	49870	1.75806e-05	4.64065	Pop-B
15	66222992	66722992	49874	2.27814e-05	6.4776	Pop-B
15	66242996	66742996	49875	2.20028e-05	6.21026	Pop-B
15	66263000	66763000	49876	2.29484e-05	5.67675	Pop-B
15	66283004	66783004	49877	2.8621e-05	5.35822	Pop-B
15	66523068	67023068	49889	8.41219e-06	5.58553	Pop-B
15	66543072	67043072	49890	8.01819e-06	4.80648	Pop-B
16	5423920	5923920	50184	4.20258e-05	5.55671	Pop-B
16	26297154	26797154	51227	1.51791e-05	5.16259	Pop-B
16	33301594	33801594	51577	4.06914e-06	5.53079	Pop-B
16	33321608	33821608	51578	3.63232e-06	5.6114	Pop-B
16	33341620	33841620	51579	3.54362e-06	4.80787	Pop-B
17	10135643	10635643	52104	1.08881e-05	5.37526	Pop-B
17	42921608	43421608	53743	3.52627e-05	6.61549	Pop-B
18	10982391	11482391	55919	2.40899e-05	5.57908	Pop-B
18	11002396	11502396	55920	1.82113e-05	5.78176	Pop-B
18	11022401	11522401	55921	1.588e-05	5.10092	Pop-B
19	30578106	31078106	60214	1.91655e-05	5.05998	Pop-B
19	30598114	31098114	60215	4.09235e-05	5.99445	Pop-B
19	49905612	50405612	61180	3.65811e-06	5.42688	Pop-B
19	49925620	50425620	61181	3.49956e-06	5.63317	Pop-B
21	17521836	18021836	64336	3.54002e-05	5.02018	Pop-B
21	17541846	18041846	64337	1.60582e-05	6.82034	Pop-B
26	22588636	23088636	74875	1.74168e-05	4.77227	Pop-B
27	1731262	2231262	76006	5.78879e-06	4.70271	Pop-B
28	914013	1414013	77886	3.48135e-05	4.88422	Pop-B
28	954031	1454031	77888	2.58929e-05	6.27646	Pop-B
28	974039	1474039	77889	2.17342e-05	6.5807	Pop-B
28	1054073	1554073	77893	2.36219e-05	5.0965	Pop-B
30	9805319	10305319	82616	1.67211e-05	5.25524	Pop-B

## Sheet: Table S4-Genes
CHR	START_region	END_region	POP	TEST	Gene_ID_salmon	Gene_ID_Zebrafish
1	38638040	39138040	Pop-A	CLR	ghrl	ghrl
1	38638040	39138040	Pop-A	CLR	tatdn2	tatdn2
1	38638040	39138040	Pop-A	CLR	LOC109895581	arpc4l
1	38658044	39158044	Pop-A	CLR	LOC109895587	rab7
1	38658044	39158044	Pop-A	CLR	LOC109895598	gata2a
1	38658044	39158044	Pop-A	CLR	LOC109904532	si:dkey-178o16.4
1	38658044	39158044	Pop-A	CLR	LOC109895618	prkcda
1	38638040	39138040	Pop-A	CLR	LOC109895625	fgd5a
1	38638040	39138040	Pop-A	CLR	vhl	vhl
1	2046092	2546092	Pop-A	CLR	LOC109892239	lbx1a
1	13909966	14409966	Pop-A	CLR	LOC109890699	capn2a
1	13909966	14409966	Pop-A	CLR	LOC109890814	sde2
1	35604181	36229121	Pop-A	XPEHH	LOC109895256	itpr1b
1	13909966	14409966	Pop-A	CLR	LOC109890618	sptbn1
1	13909966	14409966	Pop-A	CLR	aars2	aars2
1	13909966	14409966	Pop-A	CLR	cfap58	cfap58
1	13909966	14409966	Pop-A	CLR	LOC109890647	tmem63ba
1	13909966	14409966	Pop-A	CLR	LOC109890671	capn1b
1	32284017	33044378	Pop-A	XPEHH	LOC109893847	cita
1	35604181	36229121	Pop-A	XPEHH	LOC109872852	si:dkey-40c23.3
1	32284017	33044378	Pop-A	XPEHH	LOC109893860	rplp0
1	32284017	33044378	Pop-A	XPEHH	LOC109893871	golga7
1	2046092	2546092	Pop-A	CLR	LOC109887594	si:ch211-278p9.4
1	33174438	33714143	Pop-A	XPEHH	LOC109894069	tbc1d20
1	32284017	33044378	Pop-A	XPEHH	LOC109893880	loxl2b
1	32284017	33044378	Pop-A	XPEHH	LOC109893889	tacc1
1	32284017	33044378	Pop-A	XPEHH	LOC109893913	si:ch73-138n13.1
1	32284017	33044378	Pop-A	XPEHH	LOC109893933	LOC100537556
1	32284017	33044378	Pop-A	XPEHH	LOC109893939	LOC101885033
1	32284017	33044378	Pop-A	XPEHH	LOC109893948	ela3l
1	13909966	14409966	Pop-A	CLR	LOC109890707	capn8
1	13909966	14409966	Pop-A	CLR	LOC109890722	slc29a1b
1	13909966	14409966	Pop-A	CLR	LOC109890730	sde2
1	13909966	14409966	Pop-A	CLR	lg1h2orf73	evi5b
1	13909966	14409966	Pop-A	CLR	bdh2	bdh2
1	13909966	14409966	Pop-A	CLR	LOC109890789	mrps28
1	36926728	37662405	Pop-A	XPEHH	LOC109873058	zgc:172270
1	33174438	33714143	Pop-A	XPEHH	LOC109894092	maf1
1	33174438	33714143	Pop-A	XPEHH	LOC109894106	elmo2
1	13909966	14409966	Pop-A	CLR	LOC109890796	gdf5
1	36926728	37662405	Pop-A	XPEHH	LOC109872995	srgap3
1	33174438	33714143	Pop-A	XPEHH	LOC109894155	sys1
1	33174438	33714143	Pop-A	XPEHH	LOC109894163	dnajc14
1	33174438	33714143	Pop-A	XPEHH	LOC109894173	acot19
1	13909966	14409966	Pop-A	CLR	acyp2	acyp2
1	35604181	36229121	Pop-A	XPEHH	LOC109895172	zc3h10
1	35604181	36229121	Pop-A	XPEHH	LOC109895203	si:dkey-15j16.3
1	33174438	33714143	Pop-A	XPEHH	LOC109894199	s100z
1	8728274	9228274	Pop-A	CLR	LOC109889534	zgc:77748
1	36926728	37662405	Pop-A	XPEHH	LOC109895376	si:dkey-6e2.2
1	2046092	2546092	Pop-A	CLR	LOC109887813	si:ch211-278p9.4
1	35604181	36229121	Pop-A	XPEHH	sumf1	sumf1
1	8728274	9228274	Pop-A	CLR	LOC109888647	card14
1	36926728	37662405	Pop-A	XPEHH	LOC109895422	si:ch211-125e6.5
1	8728274	9228274	Pop-A	CLR	LOC109889437	rasal3
1	33174438	33714143	Pop-A	XPEHH	nab2	nab2
1	33174438	33714143	Pop-A	XPEHH	LOC109894232	zgc:113184
1	33174438	33714143	Pop-A	XPEHH	LOC109894265	nr4a1
1	33174438	33714143	Pop-A	XPEHH	LOC109894333	cs
1	33174438	33714143	Pop-A	XPEHH	LOC109894272	rnf41
1	36926728	37662405	Pop-A	XPEHH	LOC109873136	grm2a
1	35604181	36229121	Pop-A	XPEHH	LOC109895220	lrrn1
1	8728274	9228274	Pop-A	CLR	LOC109889544	axin2
1	33174438	33714143	Pop-A	XPEHH	LOC109894051	rbck1
1	32284017	33044378	Pop-A	XPEHH	LOC109871553	pxna
1	2046092	2546092	Pop-A	CLR	LOC109900676	smap1
1	2046092	2546092	Pop-A	CLR	LOC109901498	LOC568486
1	32284017	33044378	Pop-A	XPEHH	LOC109901933	myl2b
1	33174438	33714143	Pop-A	XPEHH	LOC109894288	si:ch73-190f16.2
1	33174438	33714143	Pop-A	XPEHH	LOC109894301	ankrd52a
1	33174438	33714143	Pop-A	XPEHH	LOC109894310	si:dkey-190g6.2
1	35604181	36229121	Pop-A	XPEHH	LOC109895161	esyt1b
1	33174438	33714143	Pop-A	XPEHH	LOC109894343	cnpy2
1	8728274	9228274	Pop-A	CLR	LOC109894654	cbx4
1	32284017	33044378	Pop-A	XPEHH	LOC109872026	zgc:109965
1	32284017	33044378	Pop-A	XPEHH	LOC109894024	pnp4a
1	36926728	37662405	Pop-A	XPEHH	LOC109872912	kcnb1
1	33174438	33714143	Pop-A	XPEHH	LOC109894041	trib3
1	35604181	36229121	Pop-A	XPEHH	LOC109903482	si:ch211-197h24.9
1	32284017	33044378	Pop-A	XPEHH	LOC109871627	r3hcc1
1	36926728	37662405	Pop-A	XPEHH	LOC109895400	rad18
1	35604181	36229121	Pop-A	XPEHH	LOC109895132	rbms2b
1	35604181	36229121	Pop-A	XPEHH	LOC109895140	LOC101884647
1	35604181	36229121	Pop-A	XPEHH	LOC109895151	lrp1aa
1	2046092	2546092	Pop-A	CLR	LOC109902313	kcnq5b
1	33174438	33714143	Pop-A	XPEHH	inpp1	si:ch211-160o17.2
1	38638040	39138040	Pop-A	CLR	LOC109895611	ruvbl1
1	32284017	33044378	Pop-A	XPEHH	fam219a	fam219ab
1	32284017	33044378	Pop-A	XPEHH	LOC109894016	rem1
1	8728274	9228274	Pop-A	CLR	LOC109889527	tex2
1	32284017	33044378	Pop-A	XPEHH	LOC109871451	cysltr3
1	2046092	2546092	Pop-A	CLR	LOC109903097	rin2
1	36926728	37662405	Pop-A	XPEHH	LOC109895364	ptgis
1	38638040	39138040	Pop-A	CLR	LOC109873659	sfmbt1
1	32284017	33044378	Pop-A	XPEHH	LOC109871701	ddhd2
1	33174438	33714143	Pop-A	XPEHH	LOC109902434	ssr1
1	8728274	9228274	Pop-A	CLR	LOC109889496	si:dkey-31g6.6
1	32284017	33044378	Pop-A	XPEHH	LOC109871781	letm2
1	32284017	33044378	Pop-A	XPEHH	LOC109871870	crybb3
1	32284017	33044378	Pop-A	XPEHH	LOC109871948	si:ch73-138n13.1
1	36926728	37662405	Pop-A	XPEHH	thumpd3	thumpd3
1	8728274	9228274	Pop-A	CLR	LOC109889501	cbx8b
1	8728274	9228274	Pop-A	CLR	LOC109889507	ube2e3
1	2046092	2546092	Pop-A	CLR	LOC109899817	cenpk
1	32284017	33044378	Pop-A	XPEHH	dnai1	dnai1.2
1	8728274	9228274	Pop-A	CLR	LOC109889467	trim25
1	33174438	33714143	Pop-A	XPEHH	LOC109894146	nrn1b
1	33174438	33714143	Pop-A	XPEHH	LOC109894117	arfgap1
1	36926728	37662405	Pop-A	XPEHH	LOC109903631	oxtr
1	38638040	39138040	Pop-A	CLR	LOC109904198	si:ch211-157b11.8
1	38638040	39138040	Pop-A	CLR	LOC109895580	h1fx
1	33174438	33714143	Pop-A	XPEHH	LOC109902505	dgkaa
1	8728274	9228274	Pop-A	CLR	LOC109889485	dgke
1	32284017	33044378	Pop-A	XPEHH	LOC109902009	hvcn1
1	36926728	37662405	Pop-A	XPEHH	LOC109903768	si:dkeyp-111e5.4
1	36926728	37662405	Pop-A	XPEHH	LOC109903704	cav3
3	24547124	25047124	Pop-A	CLR	LOC109880218	ank1b
3	16665668	17165668	Pop-A	CLR	LOC109878268	cux2b
3	24547124	25047124	Pop-A	CLR	LOC109880250	olfcd1
3	16685672	17185672	Pop-A	CLR	LOC109878250	pptc7a
3	16665668	17165668	Pop-A	CLR	LOC109878277	mtmr3
3	16685672	17185672	Pop-A	CLR	LOC109878238	anapc7
3	16685672	17185672	Pop-A	CLR	LOC109878257	ppp1cc
3	16665668	17165668	Pop-A	CLR	LOC109878104	derl3
3	16665668	17165668	Pop-A	CLR	LOC109878023	setb
3	16665668	17165668	Pop-A	CLR	LOC109878069	si:ch211-251j10.3
3	16665668	17165668	Pop-A	CLR	LOC109878093	smarcb1a
3	24547124	25047124	Pop-A	CLR	LOC109880316	si:ch211-102c2.7
3	69175368	69675368	Pop-A	CLR	LOC109874985	chd9
3	16665668	17165668	Pop-A	CLR	LOC109878205	si:dkey-91m11.5
3	24547124	25047124	Pop-A	CLR	LOC109880406	gas2l1
3	16685672	17185672	Pop-A	CLR	LOC109878225	atp2a2a
3	24487112	24987112	Pop-A	CLR	LOC109872955	rasl10a
3	69175368	69675368	Pop-A	CLR	LOC109874981	chd9
3	16665668	17165668	Pop-A	CLR	LOC109877994	odf2a
3	69175368	69675368	Pop-A	CLR	LOC109888472	chd9
3	16665668	17165668	Pop-A	CLR	LOC109878162	snrpd3l
3	16685672	17185672	Pop-A	CLR	LOC109878057	ptgesl
3	24547124	25047124	Pop-A	CLR	LOC109880295	eif4ebp1
3	24547124	25047124	Pop-A	CLR	LOC109880361	si:ch211-106a19.1
3	69175368	69675368	Pop-A	CLR	LOC109874974	rbl2
3	16665668	17165668	Pop-A	CLR	LOC109873425	tas2r200.1
3	24547124	25047124	Pop-A	CLR	LOC109873744	si:ch211-102c2.8
3	24547124	25047124	Pop-A	CLR	LOC109873734	si:ch211-102c2.8
3	16665668	17165668	Pop-A	CLR	LOC109871728	adora2aa
3	24487112	24987112	Pop-A	CLR	LOC109880266	ank1a
3	24547124	25047124	Pop-A	CLR	LOC109880305	tcn2
3	24547124	25047124	Pop-A	CLR	LOC109873729	spaw
3	16685672	17185672	Pop-A	CLR	LOC109878215	ift81
3	16665668	17165668	Pop-A	CLR	LOC109878196	specc1la
3	24487112	24987112	Pop-A	CLR	LOC109880372	ap1b1
3	16685672	17185672	Pop-A	CLR	LOC109878175	c8h22orf15
3	69175368	69675368	Pop-A	CLR	LOC109873254	rbl2
3	16685672	17185672	Pop-A	CLR	LOC109878126	p2rx7
3	16685672	17185672	Pop-A	CLR	LOC109871735	ube2g1b
3	24547124	25047124	Pop-A	CLR	LOC109873721	ank1a
3	16665668	17165668	Pop-A	CLR	LOC109878145	gucd1
3	16685672	17185672	Pop-A	CLR	LOC109871723	mmp11a
3	16665668	17165668	Pop-A	CLR	LOC109878116	gstt1a
4	44763292	45263292	Pop-A	CLR	LOC109889625	capza1b
4	44763292	45263292	Pop-A	CLR	LOC109889621	cftr
4	44763292	45263292	Pop-A	CLR	nup160	nup160
4	44763292	45263292	Pop-A	CLR	LOC109889618	frs2b
4	44763292	45263292	Pop-A	CLR	LOC109889617	LOC108182241
4	44763292	45263292	Pop-A	CLR	LOC109889624	wnt2
4	44763292	45263292	Pop-A	CLR	LOC109889616	tbc1d15
4	44763292	45263292	Pop-A	CLR	LOC109889620	cttnbp2
4	44763292	45263292	Pop-A	CLR	LOC109888910	ptprb
4	44763292	45263292	Pop-A	CLR	LOC109889622	st7
5	42776087	44754439	Pop-A	iHS	LOC109891070	mxra8a
5	42776087	44754439	Pop-A	iHS	psma5	psma5
5	15042726	15542726	Pop-A	CLR	LOC109890450	raph1b
5	46148008	47442319	Pop-A	iHS	LOC109891126	itgb7
5	55077323	56917831	Pop-A	iHS	LOC109890266	golt1a
5	58378451	58919723	Pop-A	iHS	LOC109890278	si:ch1073-278o19.1
5	46148008	47442319	Pop-A	iHS	LOC109891125	pfdn5
5	46148008	47442319	Pop-A	iHS	LOC109891128	smarcc2
5	46148008	47442319	Pop-A	iHS	LOC109891129	zgc:153867
5	46148008	47442319	Pop-A	iHS	endou	endou
5	25314578	26652908	Pop-A	iHS	LOC109890815	il17rd
5	44994136	45937816	Pop-A	iHS	LOC109891107	nfyal
5	42776087	44754439	Pop-A	iHS	LOC109891076	snrpe
5	42776087	44754439	Pop-A	iHS	myog	myog
5	42776087	44754439	Pop-A	iHS	LOC109891077	sox5
5	42776087	44754439	Pop-A	iHS	LOC109891065	tmem183a
5	56992751	58330581	Pop-A	iHS	LOC109890274	si:ch211-86h15.1
5	25314578	26652908	Pop-A	iHS	LOC109890816	appl1
5	15042726	15542726	Pop-A	CLR	LOC109890700	retreg2
5	46148008	47442319	Pop-A	iHS	LOC109891143	rhebl1
5	46148008	47442319	Pop-A	iHS	LOC109891127	pfkmb
5	15042726	15542726	Pop-A	CLR	spp2	spp2
5	25314578	26652908	Pop-A	iHS	LOC109890817	hesx1
5	25314578	26652908	Pop-A	iHS	LOC109890823	pacsin1b
5	25314578	26652908	Pop-A	iHS	LOC109890810	lhfpl5a
5	57259948	57759948	Pop-A	CLR	LOC109890272	si:ch73-352p18.4
5	25314578	26652908	Pop-A	iHS	LOC109890812	si:ch211-86h15.1
5	44994136	45937816	Pop-A	iHS	LOC109891102	ccnd3
5	44994136	45937816	Pop-A	iHS	LOC109891104	usp49
5	15042726	15542726	Pop-A	CLR	mdh1b	mdh1b
5	31834087	32715421	Pop-A	iHS	LOC109890925	pdzrn3b
5	44994136	45937816	Pop-A	iHS	LOC109891108	srsf3b
5	25314578	26652908	Pop-A	iHS	LOC109890818	atp6ap1lb
5	46148008	47442319	Pop-A	iHS	gpr84	gpr84
5	15042726	15542726	Pop-A	CLR	pard3b	pard3ba
5	46148008	47442319	Pop-A	iHS	LOC109891138	b4galnt1b
5	55077323	56917831	Pop-A	iHS	LOC109890263	chia.3
5	15042726	15542726	Pop-A	CLR	LOC109890696	si:dkey-1h24.6
5	42776087	44754439	Pop-A	iHS	LOC109891063	tfeb
5	25314578	26652908	Pop-A	iHS	LOC109890828	rps10
5	51386808	52552505	Pop-A	iHS	LOC109891248	r3hcc1
5	51386808	52552505	Pop-A	iHS	LOC109891249	golga7
5	51386808	52552505	Pop-A	iHS	LOC109891250	pxna
5	42776087	44754439	Pop-A	iHS	mdm4	mdm4
5	42776087	44754439	Pop-A	iHS	LOC109891068	sort1a
5	51386808	52552505	Pop-A	iHS	LOC109891253	cysltr3
5	15042726	15542726	Pop-A	CLR	nrp2	nrp2a
5	42776087	44754439	Pop-A	iHS	vamp3	vamp3
5	42776087	44754439	Pop-A	iHS	LOC109891075	cdc42
5	42776087	44754439	Pop-A	iHS	svbp	svbp
5	25314578	26652908	Pop-A	iHS	LOC109890809	srpk1b
5	42776087	44754439	Pop-A	iHS	efcc1	si:ch211-112f3.4
5	55077323	56917831	Pop-A	iHS	csf1	csf1a
5	53903360	54714855	Pop-A	iHS	LOC109891286	stau1
5	28591319	29686706	Pop-A	iHS	LOC109890854	fam212b
5	28591319	29686706	Pop-A	iHS	LOC109890855	rap1ab
5	28591319	29686706	Pop-A	iHS	LOC109890856	timm17a
5	15042726	15542726	Pop-A	CLR	LOC109890702	tubb2b
5	15042726	15542726	Pop-A	CLR	LOC109890703	cnppd1
5	53903360	54714855	Pop-A	iHS	LOC109891278	opn1mw4
5	55077323	56917831	Pop-A	iHS	LOC109891294	LOC100000155
5	46148008	47442319	Pop-A	iHS	LOC109891133	apof
5	55077323	56917831	Pop-A	iHS	LOC109891296	LOC101882544
5	53903360	54714855	Pop-A	iHS	LOC109891283	zgc:172270
5	42776087	44754439	Pop-A	iHS	LOC109891061	errfi1a
5	53903360	54714855	Pop-A	iHS	LOC109891285	srgap3
5	44994136	45937816	Pop-A	iHS	LOC109891101	nuak2
5	31834087	32715421	Pop-A	iHS	LOC109890921	si:dkey-178k16.1
5	31834087	32715421	Pop-A	iHS	LOC109890923	cntn4
5	44994136	45937816	Pop-A	iHS	LOC109891106	cdkn1a
5	56992751	58330581	Pop-A	iHS	LOC109891307	btg2
5	57259948	57759948	Pop-A	CLR	LOC109891308	zgc:153675
5	15042726	15542726	Pop-A	CLR	LOC109890704	abcb6a
5	44994136	45937816	Pop-A	iHS	LOC109891110	ahcyl1
5	55077323	56917831	Pop-A	iHS	LOC109891295	LOC108184008
5	55077323	56917831	Pop-A	iHS	LOC109890262	il19l
5	46148008	47442319	Pop-A	iHS	LOC109891118	eps8l3a
5	53903360	54714855	Pop-A	iHS	LOC109891284	cav3
5	46148008	47442319	Pop-A	iHS	LOC109891120	irf6
5	46148008	47442319	Pop-A	iHS	LOC109891121	ampd2a
5	46148008	47442319	Pop-A	iHS	LOC109891123	LOC100330243
5	46148008	47442319	Pop-A	iHS	LOC109891124	wdr77
5	56992751	58330581	Pop-A	iHS	g0s2	g0s2
5	56992751	58330581	Pop-A	iHS	LOC109891322	usp48
5	56992751	58330581	Pop-A	iHS	LOC109891323	ldlrad2
5	56992751	58330581	Pop-A	iHS	LOC109891325	atxn7l2a
5	56992751	58330581	Pop-A	iHS	LOC109891326	sypl2a
5	56992751	58330581	Pop-A	iHS	LOC109891327	LOC101884305
5	56992751	58330581	Pop-A	iHS	LOC109891328	szrd1
5	56992751	58330581	Pop-A	iHS	LOC109891329	fbxo42
5	42776087	44754439	Pop-A	iHS	LOC109891060	mrps16
5	56992751	58330581	Pop-A	iHS	slc25a34	slc25a34
5	56992751	58330581	Pop-A	iHS	LOC109891332	wu:fb69f10
5	15042726	15542726	Pop-A	CLR	LOC109890697	si:dkey-1h24.6
5	15042726	15542726	Pop-A	CLR	fastkd2	fastkd2
5	46148008	47442319	Pop-A	iHS	prkag1	prkag1
5	56992751	58330581	Pop-A	iHS	LOC109891337	qrich1
5	28591319	29686706	Pop-A	iHS	LOC109890857	lmod1b
5	28591319	29686706	Pop-A	iHS	LOC109890858	shisa4
5	28591319	29686706	Pop-A	iHS	LOC109890859	ipo9
5	56992751	58330581	Pop-A	iHS	LOC109891342	h1m
5	56992751	58330581	Pop-A	iHS	LOC109891343	LOC101885860
5	56992751	58330581	Pop-A	iHS	LOC109891345	parapinopsina
5	56992751	58330581	Pop-A	iHS	LOC109891330	tmem82
5	58378451	58919723	Pop-A	iHS	LOC109891348	zgc:113343
5	58378451	58919723	Pop-A	iHS	LOC109891349	si:cabz01069020.1
5	28591319	29686706	Pop-A	iHS	LOC109890867	LOC567058
5	57259948	57759948	Pop-A	CLR	LOC109891304	arl8a
5	57259948	57759948	Pop-A	CLR	LOC109891305	zgc:162255
5	31834087	32715421	Pop-A	iHS	LOC109890924	chl1b
5	24009708	24549431	Pop-A	iHS	LOC109890795	zeb2b
5	24009708	24549431	Pop-A	iHS	LOC109890797	LOC100329520
5	57259948	57759948	Pop-A	CLR	LOC109891310	dennd2da
5	25314578	26652908	Pop-A	iHS	LOC109890804	mapk14b
5	55077323	56917831	Pop-A	iHS	LOC109890260	prelp
5	44994136	45937816	Pop-A	iHS	LOC109891112	LOC101882488
5	25314578	26652908	Pop-A	iHS	LOC109890808	kif21b
5	46148008	47442319	Pop-A	iHS	LOC109891119	LOC100534789
5	49193505	51277829	Pop-A	iHS	LOC109891195	lrrn1
5	49193505	51277829	Pop-A	iHS	LOC109891196	zc3h10
5	25314578	26652908	Pop-A	iHS	LOC109890811	LOC108182861
5	49193505	51277829	Pop-A	iHS	LOC109891198	dnajb9a
5	25314578	26652908	Pop-A	iHS	LOC109890813	arhgef3
5	49193505	51277829	Pop-A	iHS	LOC109891200	gdf11
5	49193505	51277829	Pop-A	iHS	LOC109891201	si:ch1073-456m8.1
5	49193505	51277829	Pop-A	iHS	LOC109891202	rab5aa
5	49193505	51277829	Pop-A	iHS	LOC109891203	nckap5l
5	49193505	51277829	Pop-A	iHS	LOC109891204	tegt
5	25314578	26652908	Pop-A	iHS	LOC109890819	rps23
5	25314578	26652908	Pop-A	iHS	LOC109890820	snrpc
5	25314578	26652908	Pop-A	iHS	LOC109890822	zgc:101577
5	49193505	51277829	Pop-A	iHS	LOC109891210	slc11a2
5	25314578	26652908	Pop-A	iHS	LOC109890826	grm4
5	25314578	26652908	Pop-A	iHS	LOC109890827	nudt3b
5	49193505	51277829	Pop-A	iHS	LOC109891213	ctsz
5	49193505	51277829	Pop-A	iHS	LOC109891214	kdm5ba
5	49193505	51277829	Pop-A	iHS	LOC109891215	rabif
5	56992751	58330581	Pop-A	iHS	LOC109891338	rpusd4
5	56992751	58330581	Pop-A	iHS	LOC109891339	twf2
5	55077323	56917831	Pop-A	iHS	rrp9	rrp9
5	49193505	51277829	Pop-A	iHS	LOC109891220	cs
5	28591319	29686706	Pop-A	iHS	LOC109890861	rbm5
5	28591319	29686706	Pop-A	iHS	LOC109890862	slc38a3b
5	58378451	58919723	Pop-A	iHS	LOC109891347	zgc:174690
5	28591319	29686706	Pop-A	iHS	LOC109890864	fam212ab
5	28591319	29686706	Pop-A	iHS	LOC109890865	mst1rb
5	44994136	45937816	Pop-A	iHS	LOC109891100	dstyk
5	51386808	52552505	Pop-A	iHS	LOC109891230	arfgap1
5	51386808	52552505	Pop-A	iHS	LOC109891232	elmo2
5	57259948	57759948	Pop-A	CLR	LOC109891306	znf76
5	51386808	52552505	Pop-A	iHS	LOC109891234	maf1
5	51386808	52552505	Pop-A	iHS	LOC109891235	trib3
5	41010258	41665379	Pop-A	iHS	LOC109891042	eif4g3b
5	41010258	41665379	Pop-A	iHS	LOC109891043	ece1
5	44994136	45937816	Pop-A	iHS	LOC109891111	strip1
5	25314578	26652908	Pop-A	iHS	LOC109890807	b3galt6
5	41010258	41665379	Pop-A	iHS	LOC109891047	igsf21a
5	42776087	44754439	Pop-A	iHS	LOC109891059	park7
5	24009708	24549431	Pop-A	iHS	gli1	gli1
5	24009708	24549431	Pop-A	iHS	LOC109890136	nxph4
5	42776087	44754439	Pop-A	iHS	LOC109891062	foxp4
5	25314578	26652908	Pop-A	iHS	LOC109890142	spdef
5	31834087	32715421	Pop-A	iHS	LOC109890167	LOC101883325
5	31834087	32715421	Pop-A	iHS	LOC109890169	cntn3b
5	41010258	41665379	Pop-A	iHS	LOC109890200	guca2b
5	41010258	41665379	Pop-A	iHS	LOC109890201	guca2b
5	41010258	41665379	Pop-A	iHS	LOC109890202	nmur3
5	41010258	41665379	Pop-A	iHS	LOC109890203	lrrc38b
5	53903360	54714855	Pop-A	iHS	LOC109891280	opn1mw3
5	42776087	44754439	Pop-A	iHS	fbxo2	zgc:175088
5	53903360	54714855	Pop-A	iHS	LOC109891282	opn1mw3
5	41010258	41665379	Pop-A	iHS	LOC109890207	klhdc7a
5	42776087	44754439	Pop-A	iHS	LOC109890215	dnajc11
5	42776087	44754439	Pop-A	iHS	phf13	phf13
5	42776087	44754439	Pop-A	iHS	LOC109890218	wnt4a
5	42776087	44754439	Pop-A	iHS	LOC109891079	slc41a1
5	53903360	54714855	Pop-A	iHS	LOC109891288	LOC101884526
5	49193505	51277829	Pop-A	iHS	adipor1	adipor1a
5	49193505	51277829	Pop-A	iHS	LOC109891218	cyb5r1
5	56992751	58330581	Pop-A	iHS	LOC109891341	tmcc1b
5	44994136	45937816	Pop-A	iHS	LOC109890226	tmcc2
5	46148008	47442319	Pop-A	iHS	LOC109890230	c1ql4a
5	46148008	47442319	Pop-A	iHS	LOC109890231	znf385a
5	46148008	47442319	Pop-A	iHS	LOC109890233	mustn1a
5	49193505	51277829	Pop-A	iHS	LOC109890241	ptgis
5	49193505	51277829	Pop-A	iHS	LOC109890244	lama3
5	49193505	51277829	Pop-A	iHS	eef1akmt3	mettl21a
5	49193505	51277829	Pop-A	iHS	LOC109890246	zgc:153953
5	51386808	52552505	Pop-A	iHS	LOC109890247	sys1
5	51386808	52552505	Pop-A	iHS	tbc1d20	tbc1d20
5	51386808	52552505	Pop-A	iHS	LOC109890250	fam219aa
5	51386808	52552505	Pop-A	iHS	LOC109890251	dnai1.2
5	51386808	52552505	Pop-A	iHS	LOC109890252	unc119.1
5	53903360	54714855	Pop-A	iHS	LOC109890256	slc6a13l
5	56992751	58330581	Pop-A	iHS	tpgs1	zgc:92789
5	53903360	54714855	Pop-A	iHS	LOC109890258	oxtr
5	55077323	56917831	Pop-A	iHS	LOC109890259	fmoda
5	56992751	58330581	Pop-A	iHS	LOC109891313	sycp3
5	56992751	58330581	Pop-A	iHS	LOC109891314	cept1b
5	56992751	58330581	Pop-A	iHS	LOC109891315	stk38b
5	55077323	56917831	Pop-A	iHS	LOC109890264	chia.1
5	57259948	57759948	Pop-A	CLR	LOC109891317	def6a
5	56992751	58330581	Pop-A	iHS	LOC109891319	rpl10a
5	56992751	58330581	Pop-A	iHS	lamb3	si:ch1073-15f12.3
5	56992751	58330581	Pop-A	iHS	LOC109890273	camk1ga
5	44994136	45937816	Pop-A	iHS	LOC109891553	crocc2
5	44994136	45937816	Pop-A	iHS	LOC109891556	ora3
5	44994136	45937816	Pop-A	iHS	LOC109891558	vwa1
5	44994136	45937816	Pop-A	iHS	LOC109891559	si:dkeyp-50f7.2
5	46148008	47442319	Pop-A	iHS	LOC109891563	si:ch211-103a14.5
5	49193505	51277829	Pop-A	iHS	avil	avil
5	49193505	51277829	Pop-A	iHS	ctdsp2	ctdsp2
5	46148008	47442319	Pop-A	iHS	LOC109891135	os9
5	49193505	51277829	Pop-A	iHS	LOC109891579	kcnb1
5	46148008	47442319	Pop-A	iHS	LOC109891139	arhgef25a
5	46148008	47442319	Pop-A	iHS	LOC109891140	arhgef25a
5	46148008	47442319	Pop-A	iHS	LOC109891141	acvr1ba
5	56992751	58330581	Pop-A	iHS	LOC109891336	zgc:153713
5	49193505	51277829	Pop-A	iHS	LOC109891587	gpr25
5	49193505	51277829	Pop-A	iHS	LOC109891219	cnpy2
5	46148008	47442319	Pop-A	iHS	ccdc65	ccdc65
5	46148008	47442319	Pop-A	iHS	LOC109891147	fkbp11
5	46148008	47442319	Pop-A	iHS	LOC109891148	erbb3a
5	46148008	47442319	Pop-A	iHS	LOC109891149	pa2g4a
5	46148008	47442319	Pop-A	iHS	ccdc174	ccdc174
5	46148008	47442319	Pop-A	iHS	fgd5	fgd5a
5	46148008	47442319	Pop-A	iHS	rft1	rft1
5	46148008	47442319	Pop-A	iHS	LOC109891157	sfmbt1
5	46148008	47442319	Pop-A	iHS	LOC109891158	ruvbl1
5	51386808	52552505	Pop-A	iHS	LOC109890248	sox12
5	24009708	24549431	Pop-A	iHS	LOC109890794	arhgap9
5	49193505	51277829	Pop-A	iHS	LOC109891183	cse1l
5	49193505	51277829	Pop-A	iHS	LOC109891184	LOC100332095
5	49193505	51277829	Pop-A	iHS	LOC109891186	atf7a
5	49193505	51277829	Pop-A	iHS	LOC109891187	atf1
5	25314578	26652908	Pop-A	iHS	LOC109890805	tmem167b
5	49193505	51277829	Pop-A	iHS	LOC109891189	scn8ab
5	49193505	51277829	Pop-A	iHS	LOC109891191	slc4a8
5	49193505	51277829	Pop-A	iHS	LOC109891192	bhlhe40
5	49193505	51277829	Pop-A	iHS	LOC109891194	si:ch211-197h24.9
5	42776087	44754439	Pop-A	iHS	uts2	uts2b
5	42776087	44754439	Pop-A	iHS	LOC109891547	camta1b
5	49193505	51277829	Pop-A	iHS	LOC109891197	si:dkey-28n18.9
5	44994136	45937816	Pop-A	iHS	LOC109891551	cldn19
5	49193505	51277829	Pop-A	iHS	LOC109891199	si:dkey-40c23.2
5	44994136	45937816	Pop-A	iHS	LOC109891552	crocc2
5	51386808	52552505	Pop-A	iHS	LOC109891251	rplp0
5	51386808	52552505	Pop-A	iHS	kiaa1161	si:dkey-228b2.5
5	51386808	52552505	Pop-A	iHS	LOC109891596	tacc1
5	51386808	52552505	Pop-A	iHS	LOC109891597	ccdc114
5	41010258	41665379	Pop-A	iHS	LOC109890204	dhrs3a
5	53903360	54714855	Pop-A	iHS	LOC109891281	opn1mw4
5	49193505	51277829	Pop-A	iHS	LOC109891207	higd1a
5	46148008	47442319	Pop-A	iHS	LOC109891569	si:dkey-178o16.4
5	49193505	51277829	Pop-A	iHS	LOC109891211	stx16
5	49193505	51277829	Pop-A	iHS	npepl1	npepl1
5	49193505	51277829	Pop-A	iHS	LOC109891583	esyt1b
5	49193505	51277829	Pop-A	iHS	LOC109891584	lrp1aa
5	42776087	44754439	Pop-A	iHS	LOC109891080	etnk2
5	46148008	47442319	Pop-A	iHS	LOC109891144	si:dkey-166n8.9
5	51386808	52552505	Pop-A	iHS	LOC109891594	si:ch73-138n13.1
5	51386808	52552505	Pop-A	iHS	LOC109891237	rem1
5	41010258	41665379	Pop-A	iHS	LOC109891045	alpl
5	49193505	51277829	Pop-A	iHS	LOC109891221	ankrd52a
5	28591319	29686706	Pop-A	iHS	LOC109890863	gnai2b
5	51386808	52552505	Pop-A	iHS	LOC109891226	nab2
5	51386808	52552505	Pop-A	iHS	LOC109891227	dnajc14
5	28591319	29686706	Pop-A	iHS	LOC109890866	camkva
5	51386808	52552505	Pop-A	iHS	LOC109891229	ssr1
5	55077323	56917831	Pop-A	iHS	slc6a14	slc6a14
5	55077323	56917831	Pop-A	iHS	LOC109891614	dusp26
5	55077323	56917831	Pop-A	iHS	LOC109891615	nfasca
5	55077323	56917831	Pop-A	iHS	LOC109891616	pik3c2b
5	51386808	52552505	Pop-A	iHS	lg5h20orf96	si:dkey-76p14.2
5	44994136	45937816	Pop-A	iHS	LOC109891088	p3h1
5	44994136	45937816	Pop-A	iHS	LOC109891090	necap2
5	41010258	41665379	Pop-A	iHS	LOC109891046	ephb2a
5	51386808	52552505	Pop-A	iHS	tctn1	tctn1
5	51386808	52552505	Pop-A	iHS	LOC109891242	hvcn1
5	51386808	52552505	Pop-A	iHS	LOC109891243	si:dkey-81j8.6
5	51386808	52552505	Pop-A	iHS	LOC109891244	ddhd2
5	25314578	26652908	Pop-A	iHS	LOC109890141	adora1b
5	51386808	52552505	Pop-A	iHS	LOC109891247	loxl2b
5	44994136	45937816	Pop-A	iHS	LOC109891550	si:ch211-166g5.4
5	53903360	54714855	Pop-A	iHS	LOC109891287	pbrm1
5	42776087	44754439	Pop-A	iHS	LOC109890219	klhdc8a
5	49193505	51277829	Pop-A	iHS	LOC109891588	syt6b
5	25314578	26652908	Pop-A	iHS	LOC109891498	cpne5b
5	25314578	26652908	Pop-A	iHS	LOC109891499	srpk1b
5	44994136	45937816	Pop-A	iHS	LOC109891091	mfap2
5	44994136	45937816	Pop-A	iHS	LOC109891092	tmem240a
5	46148008	47442319	Pop-A	iHS	LOC109891566	neurod4
5	41010258	41665379	Pop-A	iHS	LOC109890206	klhdc7a
5	44994136	45937816	Pop-A	iHS	LOC109891097	minos1
5	44994136	45937816	Pop-A	iHS	LOC109891098	capzb
5	49193505	51277829	Pop-A	iHS	LOC109891581	mettl7a
5	56992751	58330581	Pop-A	iHS	LOC109891333	stac3
5	58378451	58919723	Pop-A	iHS	LOC109891351	il17rc
5	58378451	58919723	Pop-A	iHS	LOC109891352	zgc:112265
5	24009708	24549431	Pop-A	iHS	r3hdm2	r3hdm2
5	44994136	45937816	Pop-A	iHS	LOC109890221	epha8
5	42776087	44754439	Pop-A	iHS	LOC109891081	si:dkey-166c18.1
5	41010258	41665379	Pop-A	iHS	LOC109891534	lactbl1b
5	53903360	54714855	Pop-A	iHS	LOC109890257	synpr
5	44994136	45937816	Pop-A	iHS	LOC109891094	ssu72
5	44994136	45937816	Pop-A	iHS	LOC109891095	zp3b
5	42776087	44754439	Pop-A	iHS	LOC109891544	si:dkey-91m3.1
5	42776087	44754439	Pop-A	iHS	LOC109891545	ppfia4
5	44994136	45937816	Pop-A	iHS	LOC109891099	celsr2
5	57259948	57759948	Pop-A	CLR	LOC109891303	gpr37l1a
5	51386808	52552505	Pop-A	iHS	LOC109891246	plpp5
5	56992751	58330581	Pop-A	iHS	LOC109891335	zgc:112334
5	56992751	58330581	Pop-A	iHS	LOC109891302	elf3
5	46148008	47442319	Pop-A	iHS	LOC109891159	eefsec
5	49193505	51277829	Pop-A	iHS	LOC109891182	srgap3
5	55077323	56917831	Pop-A	iHS	LOC109891290	cadpsb
5	55077323	56917831	Pop-A	iHS	LOC109891291	si:ch211-194k22.8
5	56992751	58330581	Pop-A	iHS	LOC109891312	dram2b
5	42776087	44754439	Pop-A	iHS	LOC109891542	tas1r3
5	46148008	47442319	Pop-A	iHS	LOC109891567	sp5l
5	53903360	54714855	Pop-A	iHS	LOC109891607	kcnb1
5	57259948	57759948	Pop-A	CLR	LOC109891316	cacna1sa
5	51386808	52552505	Pop-A	iHS	LOC109891228	nrn1a
5	49193505	51277829	Pop-A	iHS	LOC109891582	si:dkey-157g16.6
5	53903360	54714855	Pop-A	iHS	LOC109891609	camk1a
5	55077323	56917831	Pop-A	iHS	LOC109891617	plekha6
5	44994136	45937816	Pop-A	iHS	LOC109890225	nbl1
5	51386808	52552505	Pop-A	iHS	LOC109891598	cita
5	53903360	54714855	Pop-A	iHS	LOC109891606	ptgis
5	58378451	58919723	Pop-A	iHS	LOC109891624	erc2
5	53903360	54714855	Pop-A	iHS	LOC109891608	si:dkey-7k24.5
5	55077323	56917831	Pop-A	iHS	LOC109891298	cntn2
5	58378451	58919723	Pop-A	iHS	LOC109891350	bicd2
5	55077323	56917831	Pop-A	iHS	LOC109891611	si:dkeyp-111e5.4
5	44994136	45937816	Pop-A	iHS	LOC109890222	sdhb
5	41010258	41665379	Pop-A	iHS	LOC109891535	ephb2b
5	42776087	44754439	Pop-A	iHS	LOC109891541	pax7a
5	58378451	58919723	Pop-A	iHS	LOC109891623	card19
5	41010258	41665379	Pop-A	iHS	LOC109890205	aadacl4
5	56992751	58330581	Pop-A	iHS	LOC109891622	cacna2d3
5	44994136	45937816	Pop-A	iHS	LOC109890223	tmem88b
5	55077323	56917831	Pop-A	iHS	LOC109891300	ppp1r15b
5	51386808	52552505	Pop-A	iHS	LOC109891240	LOC100537556
5	49193505	51277829	Pop-A	iHS	LOC109891188	dip2bb
5	56992751	58330581	Pop-A	iHS	LOC109891621	LOC100334068
5	55077323	56917831	Pop-A	iHS	LOC109891289	ptprga
5	51386808	52552505	Pop-A	iHS	LOC109891225	letmd1
5	56992751	58330581	Pop-A	iHS	LOC109891620	cish
6	21172550	21672550	Pop-A	CLR	LOC109892606	hmgn7
6	35450540	36114507	Pop-A	iHS	sc5d	sc5d
6	21172550	21672550	Pop-A	CLR	LOC109892602	tenm1
6	21172550	21672550	Pop-A	CLR	LOC109892603	si:ch211-26b3.4
6	32280089	32847595	Pop-A	iHS	LOC109892820	erg
6	55146400	55646400	Pop-A	CLR	LOC109893082	ap2a1
6	21172550	21672550	Pop-A	CLR	LOC109892605	sh3bgrl
6	24927655	28923100	Pop-A	iHS	LOC109892710	tsku
6	42301160	42801160	Pop-A	CLR	LOC109892163	kcnj1b
6	55146400	55646400	Pop-A	CLR	LOC109893081	prmt1
6	32280089	32847595	Pop-A	iHS	LOC109892817	prkrip1
6	21172550	21672550	Pop-A	CLR	LOC109892607	chmp1b
6	55146400	55646400	Pop-A	CLR	LOC109893079	LOC108183819
6	37975922	38834308	Pop-A	iHS	LOC109892875	crtam
6	21172550	21672550	Pop-A	CLR	LOC109892601	sh2d1ab
6	55146400	55646400	Pop-A	CLR	LOC109892198	prrg2
6	40240320	40740320	Pop-A	CLR	LOC109892914	usp2b
6	55146400	55646400	Pop-A	CLR	LOC109893078	snrnp70
6	40240320	40740320	Pop-A	CLR	LOC109892918	hepacam
6	24927655	28923100	Pop-A	iHS	zswim7	zswim7
6	55146400	55646400	Pop-A	CLR	LOC109893083	rras
6	55146400	55646400	Pop-A	CLR	LOC109893085	prr12b
6	24927655	28923100	Pop-A	iHS	LOC109892747	timm22
6	21172550	21672550	Pop-A	CLR	LOC109892611	pls3
6	37975922	38834308	Pop-A	iHS	LOC109892874	si:ch211-132b12.1
6	29741613	31282102	Pop-A	iHS	LOC109892768	si:dkeyp-23e4.3
6	24927655	28923100	Pop-A	iHS	LOC109892741	LOC100004180
6	32280089	32847595	Pop-A	iHS	LOC109892816	upk3b
6	32280089	32847595	Pop-A	iHS	LOC109892815	si:ch211-284f22.3
6	24927655	28923100	Pop-A	iHS	LOC109892744	si:ch211-253h3.1
6	24927655	28923100	Pop-A	iHS	LOC109892709	dscama
6	29741613	31282102	Pop-A	iHS	dbn1	dbn1
6	24927655	28923100	Pop-A	iHS	LOC109892711	serpinh1b
6	24927655	28923100	Pop-A	iHS	LOC109892751	ncor1
6	29741613	31282102	Pop-A	iHS	LOC109892762	fam114a2
6	21172550	21672550	Pop-A	CLR	LOC109892609	rraga
6	55146400	55646400	Pop-A	CLR	LOC109893086	trpm4a
6	37975922	38834308	Pop-A	iHS	LOC109892873	hspa8
6	40240320	40740320	Pop-A	CLR	LOC109892159	oafa
6	37975922	38834308	Pop-A	iHS	LOC109891827	mark4a
6	24927655	28923100	Pop-A	iHS	LOC109892742	akap10
6	37975922	38834308	Pop-A	iHS	LOC109892876	hspa8
6	29741613	31282102	Pop-A	iHS	LOC109892771	nop16
6	31996962	32496962	Pop-A	CLR	LOC109892800	mdh2
6	40240320	40740320	Pop-A	CLR	LOC109892916	tbcelb
6	40240320	40740320	Pop-A	CLR	LOC109892917	tiprl
6	32016970	32516970	Pop-A	CLR	LOC109892803	bckdk
6	40240320	40740320	Pop-A	CLR	LOC109892919	slc37a2
6	29741613	31282102	Pop-A	iHS	LOC109892763	cnot8
6	24927655	28923100	Pop-A	iHS	LOC109892715	usp25
6	24927655	28923100	Pop-A	iHS	LOC109892717	ei24
6	21172550	21672550	Pop-A	CLR	LOC109892610	nup62l
6	32016970	32516970	Pop-A	CLR	derl2	derl2
6	21172550	21672550	Pop-A	CLR	LOC109892612	cysltr2a
6	31996962	32496962	Pop-A	CLR	LOC109892812	rabep1
6	40240320	40740320	Pop-A	CLR	LOC109892912	tecta
6	24927655	28923100	Pop-A	iHS	LOC109891801	bhlha9
6	24927655	28923100	Pop-A	iHS	LOC109891802	si:dkey-27p18.5
6	24927655	28923100	Pop-A	iHS	LOC109891803	si:dkey-250d21.1
6	32280089	32847595	Pop-A	iHS	LOC109892818	LOC101884429
6	32280089	32847595	Pop-A	iHS	LOC109892819	ets2
6	24927655	28923100	Pop-A	iHS	LOC109891806	auts2a
6	24927655	28923100	Pop-A	iHS	LOC109891807	auts2a
6	35450540	36114507	Pop-A	iHS	LOC109892858	arhgap32b
6	24927655	28923100	Pop-A	iHS	LOC109892718	stt3a
6	35450540	36114507	Pop-A	iHS	LOC109892862	jam3b
6	32280089	32847595	Pop-A	iHS	LOC109892811	slc44a5a
6	40240320	40740320	Pop-A	CLR	LOC109891836	si:busm1-194e12.12
6	55146400	55646400	Pop-A	CLR	LOC109892197	si:ch211-195b15.8
6	55146400	55646400	Pop-A	CLR	LOC109891867	si:ch211-195b15.7
6	29741613	31282102	Pop-A	iHS	LOC109892772	grk6
6	37975922	38834308	Pop-A	iHS	LOC109892877	zpr1
6	29741613	31282102	Pop-A	iHS	LOC109892775	zgc:77151
6	24927655	28923100	Pop-A	iHS	LOC109892712	samsn1b
6	24927655	28923100	Pop-A	iHS	nrip1	nrip1b
6	24927655	28923100	Pop-A	iHS	LOC109892714	zgc:153372
6	24927655	28923100	Pop-A	iHS	LOC109892118	mmp13a
6	55146400	55646400	Pop-A	CLR	LOC109893126	trpm4a
6	24927655	28923100	Pop-A	iHS	LOC109892122	si:dkey-27p18.5
6	29741613	31282102	Pop-A	iHS	LOC109892767	si:ch73-217n20.1
6	24927655	28923100	Pop-A	iHS	LOC109892722	uvrag
6	55146400	55646400	Pop-A	CLR	LOC109891866	prr12b
6	32016970	32516970	Pop-A	CLR	LOC109892798	ska2
6	24927655	28923100	Pop-A	iHS	LOC109892129	spata22
6	32016970	32516970	Pop-A	CLR	LOC109892801	ap2b1
6	31996962	32496962	Pop-A	CLR	LOC109892802	orai2
6	29741613	31282102	Pop-A	iHS	LOC109892139	hk2
6	29741613	31282102	Pop-A	iHS	LOC109892141	znf346
6	32016970	32516970	Pop-A	CLR	LOC109892143	rasl10a
6	40240320	40740320	Pop-A	CLR	LOC109892920	ftr14
6	24927655	28923100	Pop-A	iHS	LOC109892119	acer3
6	40240320	40740320	Pop-A	CLR	LOC109892158	nrgna
6	42241136	42741136	Pop-A	CLR	LOC109892930	gtf2ird1
6	42301160	42801160	Pop-A	CLR	LOC109892931	mpzl1l
6	42261144	42761144	Pop-A	CLR	LOC109892932	lrrc32
6	42261144	42761144	Pop-A	CLR	LOC109892934	emsy
6	42241136	42741136	Pop-A	CLR	LOC109892936	LOC110438633
6	55146400	55646400	Pop-A	CLR	lin7b	lin7b
6	24927655	28923100	Pop-A	iHS	LOC109892746	specc1
6	55146400	55646400	Pop-A	CLR	scaf1	scaf1
6	24927655	28923100	Pop-A	iHS	LOC109891804	wnt11r
6	24927655	28923100	Pop-A	iHS	umodl1	umodl1
6	29741613	31282102	Pop-A	iHS	LOC109892779	nsd1b
6	37975922	38834308	Pop-A	iHS	ift46	ift46
6	29741613	31282102	Pop-A	iHS	mrpl22	mrpl22
6	29741613	31282102	Pop-A	iHS	LOC109892766	sgcd
6	35450540	36114507	Pop-A	iHS	LOC109891824	igsf9bb
6	37975922	38834308	Pop-A	iHS	LOC109891826	lim2.1
6	29741613	31282102	Pop-A	iHS	LOC109892769	rars
6	21172550	21672550	Pop-A	CLR	LOC109892613	ccdc61
6	21172550	21672550	Pop-A	CLR	LOC109892614	itpkca
6	24927655	28923100	Pop-A	iHS	adora2b	adora2b
6	29741613	31282102	Pop-A	iHS	LOC109892137	arl10
6	29741613	31282102	Pop-A	iHS	LOC109892776	uimc1
6	29741613	31282102	Pop-A	iHS	LOC109892778	fgfr4
6	24927655	28923100	Pop-A	iHS	ripk4	ripk4
6	24927655	28923100	Pop-A	iHS	LOC109892732	zgc:110006
6	29741613	31282102	Pop-A	iHS	rab24	rab24
6	29741613	31282102	Pop-A	iHS	LOC109892781	pgrmc1
6	24927655	28923100	Pop-A	iHS	LOC109892719	si:ch211-266i6.3
6	29741613	31282102	Pop-A	iHS	LOC109892783	pgk1
6	29741613	31282102	Pop-A	iHS	LOC109892784	amot
6	37975922	38834308	Pop-A	iHS	LOC109892890	ppp1r14ab
6	24927655	28923100	Pop-A	iHS	LOC109892725	map6a
6	24927655	28923100	Pop-A	iHS	LOC109891800	wscd1b
6	37975922	38834308	Pop-A	iHS	LOC109892889	exoc3l2a
6	24927655	28923100	Pop-A	iHS	LOC109892729	c2cd2
6	24927655	28923100	Pop-A	iHS	LOC109892730	atg101
6	37975922	38834308	Pop-A	iHS	LOC109892878	zgc:101846
6	24927655	28923100	Pop-A	iHS	LOC109892117	mmp30
6	40240320	40740320	Pop-A	CLR	LOC109892157	LOC100332267
6	42241136	42741136	Pop-A	CLR	LOC109892928	clip2
6	24927655	28923100	Pop-A	iHS	LOC109892737	rnft1
6	24927655	28923100	Pop-A	iHS	LOC109892738	rps6kb1b
6	21172550	21672550	Pop-A	CLR	LOC109891772	fam46aa
6	21172550	21672550	Pop-A	CLR	LOC109891773	rad54l2
6	24927655	28923100	Pop-A	iHS	lg6h11orf54	zgc:85789
6	24927655	28923100	Pop-A	iHS	LOC109892128	ptrh2
6	29741613	31282102	Pop-A	iHS	LOC109892785	LOC100000713
6	24927655	28923100	Pop-A	iHS	LOC109892726	zbtb21
6	24927655	28923100	Pop-A	iHS	prdm15	prdm15
6	35450540	36114507	Pop-A	iHS	LOC109892859	anapc13
6	31996962	32496962	Pop-A	CLR	polr2j	polr2j
6	37975922	38834308	Pop-A	iHS	vps11	vps11
6	37975922	38834308	Pop-A	iHS	LOC109892882	bbx
6	29741613	31282102	Pop-A	iHS	LOC109892770	wwc1
6	29741613	31282102	Pop-A	iHS	prr7	prr7
6	24927655	28923100	Pop-A	iHS	LOC109892124	mogat2
6	24927655	28923100	Pop-A	iHS	LOC109892125	fuk
6	40240320	40740320	Pop-A	CLR	LOC109892921	arhgef12b
6	32280089	32847595	Pop-A	iHS	nup88	nup88
6	40240320	40740320	Pop-A	CLR	LOC109892160	pou2f3
6	37975922	38834308	Pop-A	iHS	LOC109892888	ckma
6	29741613	31282102	Pop-A	iHS	LOC109892782	cox7b
6	37975922	38834308	Pop-A	iHS	LOC109892883	irf2bp1
6	37975922	38834308	Pop-A	iHS	LOC109892884	micu2
6	32016970	32516970	Pop-A	CLR	LOC109892805	cbl
6	21172550	21672550	Pop-A	CLR	LOC109892097	si:dkey-237j10.2
6	24927655	28923100	Pop-A	iHS	LOC109892723	dgat2
6	24927655	28923100	Pop-A	iHS	LOC109892126	cxadr
6	21172550	21672550	Pop-A	CLR	LOC109891771	brwd3
6	37975922	38834308	Pop-A	iHS	LOC109892154	b3gat1a
6	37975922	38834308	Pop-A	iHS	LOC109892879	hyou1
6	24927655	28923100	Pop-A	iHS	ints2	ints2
6	37975922	38834308	Pop-A	iHS	LOC109892887	srsf7a
6	37975922	38834308	Pop-A	iHS	LOC109892151	bsx
6	32280089	32847595	Pop-A	iHS	LOC109892808	rnf26
6	37975922	38834308	Pop-A	iHS	LOC109892886	hnrpl
6	32280089	32847595	Pop-A	iHS	mis12	mis12
6	24927655	28923100	Pop-A	iHS	LOC109892734	btg3
6	32016970	32516970	Pop-A	CLR	LOC109892806	mcama
6	24927655	28923100	Pop-A	iHS	LOC109892116	tmprss2
6	24927655	28923100	Pop-A	iHS	LOC109892115	pcp4b
6	21172550	21672550	Pop-A	CLR	LOC109892099	sipa1l3
6	32280089	32847595	Pop-A	iHS	LOC109892144	kcnj15
7	10498807	10998807	Pop-A	CLR	LOC109894209	casp3a
7	10498807	10998807	Pop-A	CLR	LOC109894206	stox2a
7	15380110	15880110	Pop-A	CLR	LOC109894276	hadhab
7	10498807	10998807	Pop-A	CLR	LOC109894208	stox2a
7	10498807	10998807	Pop-A	CLR	LOC109894210	acsl1a
7	15380110	15880110	Pop-A	CLR	mbip	mbip
7	10498807	10998807	Pop-A	CLR	LOC109894205	dhx15
7	15380110	15880110	Pop-A	CLR	LOC109894277	rps6ka5
7	10498807	10998807	Pop-A	CLR	LOC109894204	si:dkey-38l22.2
7	15380110	15880110	Pop-A	CLR	nkx2-8	nkx2.9
7	15380110	15880110	Pop-A	CLR	LOC109894274	asxl2
7	15380110	15880110	Pop-A	CLR	LOC109894275	kif3cb
7	15380110	15880110	Pop-A	CLR	LOC109894273	dtnbb
7	10498807	10998807	Pop-A	CLR	LOC109894200	dnaja1
7	15380110	15880110	Pop-A	CLR	slc25a21	slc25a21
7	15380110	15880110	Pop-A	CLR	nkx2-1	nkx2.1
7	15380110	15880110	Pop-A	CLR	pax9	pax9
7	15380110	15880110	Pop-A	CLR	LOC109894271	dnmt3ab
7	10498807	10998807	Pop-A	CLR	LOC109894201	rps6
7	10498807	10998807	Pop-A	CLR	LOC109894203	mtp
7	10498807	10998807	Pop-A	CLR	LOC109893859	helt
7	10498807	10998807	Pop-A	CLR	LOC109893858	tbata
8	12242189	12742189	Pop-A	CLR	LOC109895284	mtss1lb
8	17245632	17745632	Pop-A	CLR	LOC109895544	nr1h3
8	5117285	5617285	Pop-A	CLR	cgnl1	cgnl1
8	17245632	17745632	Pop-A	CLR	LOC109895032	si:ch211-98n17.5
8	12242189	12742189	Pop-A	CLR	LOC109895283	dok4
8	5117285	5617285	Pop-A	CLR	tex9	tex9
8	17245632	17745632	Pop-A	CLR	LOC109895546	arl14ep
8	16485109	16985109	Pop-A	CLR	LOC109895029	creb3l1
8	5117285	5617285	Pop-A	CLR	tcf12	tcf12
8	17245632	17745632	Pop-A	CLR	LOC109895031	luzp2
8	17245632	17745632	Pop-A	CLR	LOC109895543	bbox1
8	17245632	17745632	Pop-A	CLR	LOC109895294	kcna4
8	16485109	16985109	Pop-A	CLR	LOC109895532	chrm4a
8	17245632	17745632	Pop-A	CLR	LOC109895548	cd151l
8	16485109	16985109	Pop-A	CLR	LOC109895523	znf408
8	5117285	5617285	Pop-A	CLR	LOC109894996	myzap
8	17245632	17745632	Pop-A	CLR	LOC109895547	fshb
8	5117285	5617285	Pop-A	CLR	dyx1c1	dnaaf4
8	17245632	17745632	Pop-A	CLR	LOC109895542	madd
8	16485109	16985109	Pop-A	CLR	LOC109895530	dgkza
8	5117285	5617285	Pop-A	CLR	LOC109895374	pygo1
8	5117285	5617285	Pop-A	CLR	pigbos1	pigbos1
8	17245632	17745632	Pop-A	CLR	LOC109895033	fibinb
8	16485109	16985109	Pop-A	CLR	LOC109895531	mdka
8	5117285	5617285	Pop-A	CLR	LOC109895238	nedd4a
8	5117285	5617285	Pop-A	CLR	LOC109895371	rab27a
8	16485109	16985109	Pop-A	CLR	LOC109895525	atg13
8	17245632	17745632	Pop-A	CLR	LOC109895034	kcna4
8	5117285	5617285	Pop-A	CLR	rfx7	rfx7
8	5117285	5617285	Pop-A	CLR	LOC109895377	znf280d
8	16485109	16985109	Pop-A	CLR	LOC109895519	syt13
8	16485109	16985109	Pop-A	CLR	LOC109895529	phf21ab
8	16485109	16985109	Pop-A	CLR	LOC109895526	arhgap1
8	16485109	16985109	Pop-A	CLR	LOC109895524	f2
10	31318086	31853386	Pop-A	XPEHH	LOC109897525	aqp4
10	31318086	31853386	Pop-A	XPEHH	LOC109898084	cdh2
10	31318086	31853386	Pop-A	XPEHH	LOC109898081	si:ch1073-342h5.2
10	31318086	31853386	Pop-A	XPEHH	LOC109898083	psma8
10	31318086	31853386	Pop-A	XPEHH	LOC109897201	kctd1
10	31318086	31853386	Pop-A	XPEHH	LOC109898080	st3gal3b
10	31318086	31853386	Pop-A	XPEHH	LOC109898079	kdm4ab
11	15712638	16212638	Pop-A	CLR	slco5a1	LOC556735
11	10515832	11015832	Pop-A	CLR	LOC109899320	l3mbtl1b
11	10515832	11015832	Pop-A	CLR	LOC109899319	arhgap28
11	6898056	7398056	Pop-A	CLR	cpa6	cpa6
11	15692650	16192650	Pop-A	CLR	LOC109899406	si:ch211-37e10.2
11	15692650	16192650	Pop-A	CLR	nle1	nle1
11	15692650	16192650	Pop-A	CLR	gpr158	gpr158a
11	6898056	7398056	Pop-A	CLR	LOC109899283	shrprbck1r
11	65861816	66361816	Pop-A	CLR	LOC109899970	LOC108184005
11	8736926	9236926	Pop-A	CLR	LOC109899302	hs6st1b
11	8557036	9057036	Pop-A	CLR	LOC109899297	kmt2ca
11	15712638	16212638	Pop-A	CLR	gad2	gad2
11	15712638	16212638	Pop-A	CLR	LOC109899410	anxa13
11	65861816	66361816	Pop-A	CLR	LOC109899159	zgc:113625
11	10515832	11015832	Pop-A	CLR	LOC109899018	tmem200c
11	10515832	11015832	Pop-A	CLR	LOC109899019	top1mt
11	23327958	23827958	Pop-A	CLR	LOC109899532	nrn1a
11	23347946	23847946	Pop-A	CLR	LOC109899533	cdh6
11	10515832	11015832	Pop-A	CLR	LOC109899321	epb41l3a
11	10515832	11015832	Pop-A	CLR	LOC109899323	apcdd1l
11	10515832	11015832	Pop-A	CLR	LOC109899324	vapal
11	23347946	23847946	Pop-A	CLR	LOC109899054	mc4r
11	6938031	7438031	Pop-A	CLR	LOC109899287	neb
11	15692650	16192650	Pop-A	CLR	apbb1ip	apbb1ip
11	65861816	66361816	Pop-A	CLR	cbx7	cbx7b
11	6898056	7398056	Pop-A	CLR	LOC109899278	LOC100334178
11	15712638	16212638	Pop-A	CLR	LOC109899411	anxa13
11	6938031	7438031	Pop-A	CLR	LOC109899281	emc9
11	15712638	16212638	Pop-A	CLR	thnsl1	thnsl1
11	6938031	7438031	Pop-A	CLR	LOC109899282	ppp1r16a
11	65861816	66361816	Pop-A	CLR	LOC109899985	ep300b
11	65861816	66361816	Pop-A	CLR	LOC109899987	l3mbtl2
11	10515832	11015832	Pop-A	CLR	LOC109899322	zbtb14
11	15692650	16192650	Pop-A	CLR	LOC109899032	zgc:174877
11	65861816	66361816	Pop-A	CLR	LOC109899974	cdr2a
11	15692650	16192650	Pop-A	CLR	LOC109899033	rpl7a
11	65861816	66361816	Pop-A	CLR	LOC109899976	polr3e
11	10515832	11015832	Pop-A	CLR	LOC109900165	lama1
11	8537049	9037049	Pop-A	CLR	LOC109899298	galnt11
11	8736926	9236926	Pop-A	CLR	LOC109899299	prkag2a
11	6898056	7398056	Pop-A	CLR	LOC109899280	irf9
11	65861816	66361816	Pop-A	CLR	xrcc6	xrcc6
11	8736926	9236926	Pop-A	CLR	LOC109899301	LOC101882488
11	8736926	9236926	Pop-A	CLR	LOC109899300	bcl2a
11	65861816	66361816	Pop-A	CLR	LOC109899984	josd1
11	65861816	66361816	Pop-A	CLR	LOC109899972	si:dkey-14d8.1
11	15692650	16192650	Pop-A	CLR	LOC109899031	myo3a
11	6898056	7398056	Pop-A	CLR	LOC109899284	rreb1a
11	8736926	9236926	Pop-A	CLR	LOC109900158	ftr22
11	8736926	9236926	Pop-A	CLR	LOC109900159	ftr14
11	6938031	7438031	Pop-A	CLR	LOC109899286	nebl
11	65861816	66361816	Pop-A	CLR	LOC109899978	eef2k
11	65861816	66361816	Pop-A	CLR	LOC109899980	mkl1b
11	6898056	7398056	Pop-A	CLR	LOC109899279	si:ch211-217a12.1
11	65861816	66361816	Pop-A	CLR	LOC109899982	desi1a
11	65861816	66361816	Pop-A	CLR	LOC109899981	tha1
11	6938031	7438031	Pop-A	CLR	LOC109900150	foxh1
11	65861816	66361816	Pop-A	CLR	LOC109899973	si:ch211-162i8.2
11	65861816	66361816	Pop-A	CLR	LOC109899975	zgc:113263
11	6898056	7398056	Pop-A	CLR	LOC109899285	ssr1
11	6898056	7398056	Pop-A	CLR	LOC109900149	arfgef1
13	28986154	29486154	Pop-A	CLR	LOC109902297	st6galnac5a
13	28986154	29486154	Pop-A	CLR	LOC109902315	uqcrh
13	28986154	29486154	Pop-A	CLR	LOC109902296	zfyve9a
13	28986154	29486154	Pop-A	CLR	LOC109902304	fyco1a
13	28986154	29486154	Pop-A	CLR	LOC109902299	mob3c
13	28986154	29486154	Pop-A	CLR	LOC109902298	elovl1b
13	28986154	29486154	Pop-A	CLR	LOC109902300	btf3l4
13	28986154	29486154	Pop-A	CLR	LOC109902308	dmbx1a
13	28986154	29486154	Pop-A	CLR	LOC109902316	ghrhrl
13	28986154	29486154	Pop-A	CLR	LOC109902307	si:dkey-92f12.2
13	28986154	29486154	Pop-A	CLR	LOC109902306	faah
13	28986154	29486154	Pop-A	CLR	LOC109902305	si:ch211-221n20.8
13	28986154	29486154	Pop-A	CLR	LOC109902294	slc44a5b
14	54127352	54627352	Pop-A	CLR	LOC109903205	gdf7
14	54147372	54647372	Pop-A	CLR	ldah	ldah
14	55728668	56228668	Pop-A	CLR	LOC109904566	zgc:154061
14	55908816	56408816	Pop-A	CLR	LOC109904182	meis2a
14	55808732	56308732	Pop-A	CLR	LOC109904184	spred1
14	54147372	54647372	Pop-A	CLR	LOC109904166	bend3
14	54127352	54627352	Pop-A	CLR	LOC109904562	tmem151bb
14	54127352	54627352	Pop-A	CLR	LOC109904161	rock2a
14	54147372	54647372	Pop-A	CLR	LOC109904164	sobpa
14	55728668	56228668	Pop-A	CLR	LOC109904186	fam98b
14	55908816	56408816	Pop-A	CLR	LOC109903214	bdkrb1
14	54127352	54627352	Pop-A	CLR	LOC109904172	lbh
14	55908816	56408816	Pop-A	CLR	LOC109903215	bdkrb2
14	54127352	54627352	Pop-A	CLR	hs1bp3	hs1bp3
14	54147372	54647372	Pop-A	CLR	LOC109904165	pdss2
14	55908816	56408816	Pop-A	CLR	LOC109904187	spata7
14	54127352	54627352	Pop-A	CLR	LOC109904173	bmp4
14	54147372	54647372	Pop-A	CLR	LOC109904171	ypel5
14	55908816	56408816	Pop-A	CLR	lg14h14orf132	c17h14orf132
14	54147372	54647372	Pop-A	CLR	LOC109904168	zmp:0000001267
14	54127352	54627352	Pop-A	CLR	apob	apoba
16	4945354	5445354	Pop-A	CLR	LOC109906328	si:cabz01007794.1
16	4945354	5445354	Pop-A	CLR	LOC109906351	LOC100000851
16	4905315	5405315	Pop-A	CLR	LOC109906191	btr06
16	4905315	5405315	Pop-A	CLR	LOC109906189	dctn1a
16	4945354	5445354	Pop-A	CLR	LOC109906346	ripk3
16	4905315	5405315	Pop-A	CLR	LOC109906326	sb:cb829
16	4965373	5465373	Pop-A	CLR	LOC109906360	LOC100334579
16	4965373	5465373	Pop-A	CLR	LOC109906332	si:cabz01101003.1
16	14794936	15294936	Pop-A	CLR	LOC109906512	sec24d
16	4905315	5405315	Pop-A	CLR	LOC109906324	sh3tc1
16	4905315	5405315	Pop-A	CLR	LOC109906190	LOC101886963
16	4905315	5405315	Pop-A	CLR	LOC109906330	khnyn
16	4965373	5465373	Pop-A	CLR	LOC109906193	adcy2a
16	14794936	15294936	Pop-A	CLR	LOC109906510	myoz2b
16	14794936	15294936	Pop-A	CLR	LOC109906514	kcnip4
16	4905315	5405315	Pop-A	CLR	LOC109906368	si:dkeyp-74b6.2
16	4905315	5405315	Pop-A	CLR	LOC109906323	htra3b
16	14794936	15294936	Pop-A	CLR	LOC109906511	LOC570526
16	14794936	15294936	Pop-A	CLR	LOC109906509	LOC101885715
17	15554402	16054402	Pop-A	CLR	LOC109908628	cyfip2
17	14333542	14833542	Pop-A	CLR	LOC109908613	gpr186
17	15934670	16434670	Pop-A	CLR	LOC109907355	si:ch211-215a10.4
17	14333542	14833542	Pop-A	CLR	LOC109908610	ahdc1
17	15554402	16054402	Pop-A	CLR	LOC109908625	adcy2b
17	15954684	16454684	Pop-A	CLR	LOC109907359	agr2
17	29043904	29543904	Pop-A	CLR	LOC109907601	ext1c
17	15554402	16054402	Pop-A	CLR	LOC109908655	insb
17	14333542	14833542	Pop-A	CLR	LOC109908616	si:dkey-166k12.1
17	37990208	38490208	Pop-A	CLR	trh	trh
17	39851516	40351516	Pop-A	CLR	LOC109906966	polq
17	15954684	16454684	Pop-A	CLR	ppp1r10	ppp1r10
17	29043904	29543904	Pop-A	CLR	LOC109906934	prdm1b
17	15954684	16454684	Pop-A	CLR	mrps18b	mrps18b
17	3966239	4466239	Pop-A	CLR	LOC109907173	si:ch211-225b11.1
17	15954684	16454684	Pop-A	CLR	LOC109907356	abcf1
17	51039400	51539400	Pop-A	CLR	LOC109907006	lamb2l
17	14333542	14833542	Pop-A	CLR	nkain1	nkain1
17	14333542	14833542	Pop-A	CLR	LOC109907329	fabp3
17	3966239	4466239	Pop-A	CLR	LOC109907174	dgat1a
17	29043904	29543904	Pop-A	CLR	ppp1r36	ppp1r36
17	14333542	14833542	Pop-A	CLR	LOC109907336	wasf2
17	14333542	14833542	Pop-A	CLR	sytl1	sytl1
17	14333542	14833542	Pop-A	CLR	LOC109907332	yrk
17	51039400	51539400	Pop-A	CLR	LOC109907005	LOC101885849
17	15554402	16054402	Pop-A	CLR	LOC109907343	papd7
17	15934670	16434670	Pop-A	CLR	LOC109908633	lpcat1
17	14333542	14833542	Pop-A	CLR	LOC109907338	zgc:110239
17	14333542	14833542	Pop-A	CLR	LOC109907339	trak1b
17	14333542	14833542	Pop-A	CLR	zcchc17	zcchc17
17	15954684	16454684	Pop-A	CLR	LOC109907351	ndufs6
17	15954684	16454684	Pop-A	CLR	LOC109907352	mrpl36
17	15954684	16454684	Pop-A	CLR	LOC109907353	bag6
17	51039400	51539400	Pop-A	CLR	LOC109907978	pard6b
17	51039400	51539400	Pop-A	CLR	LOC109907979	adnpb
17	51039400	51539400	Pop-A	CLR	LOC109907980	LOC101884357
17	51039400	51539400	Pop-A	CLR	slc35c2	slc35c2
17	51039400	51539400	Pop-A	CLR	LOC109907983	si:rp71-17i16.4
17	51039400	51539400	Pop-A	CLR	LOC109907986	si:rp71-17i16.5
17	15574416	16074416	Pop-A	CLR	LOC109908632	irx4b
17	15954684	16454684	Pop-A	CLR	LOC109908634	sostdc1b
17	15574416	16074416	Pop-A	CLR	LOC109907348	med10
17	15554402	16054402	Pop-A	CLR	LOC109908637	irx1b
17	38010220	38510220	Pop-A	CLR	mbd4	mbd4
17	38010220	38510220	Pop-A	CLR	LOC109907744	exorh
17	39851516	40351516	Pop-A	CLR	LOC109906965	cdh26.1
17	37990208	38490208	Pop-A	CLR	plxnd1	plxnd1
17	38010220	38510220	Pop-A	CLR	LOC109907747	LOC110440027
17	38010220	38510220	Pop-A	CLR	LOC109907748	brpf1
17	3946225	4446225	Pop-A	CLR	LOC109907172	dennd3a
17	39471248	39971248	Pop-A	CLR	LOC109907761	iqsec1b
17	39451236	39951236	Pop-A	CLR	LOC109907763	zgc:77375
17	29043904	29543904	Pop-A	CLR	LOC109907603	zgc:114119
17	15574416	16074416	Pop-A	CLR	srd5a1	srd5a1
17	29043904	29543904	Pop-A	CLR	LOC109907605	sdc2
17	38010220	38510220	Pop-A	CLR	tmcc1	tmcc1b
17	39471248	39971248	Pop-A	CLR	LOC109907770	vgll4b
17	39491264	39991264	Pop-A	CLR	LOC109907771	slc6a1a
17	39491264	39991264	Pop-A	CLR	LOC109907772	tnnc1a
17	39491264	39991264	Pop-A	CLR	LOC109907773	dusp7
17	39491264	39991264	Pop-A	CLR	LOC109907774	bmp7b
17	39471248	39971248	Pop-A	CLR	LOC109907775	irf10
17	39491264	39991264	Pop-A	CLR	LOC109907776	zmp:0000000926
17	39851516	40351516	Pop-A	CLR	LOC109907777	ss18
17	39851516	40351516	Pop-A	CLR	LOC109907779	psma8
17	39851516	40351516	Pop-A	CLR	LOC109907780	taf4a
17	15574416	16074416	Pop-A	CLR	nsun2	nsun2
17	51039400	51539400	Pop-A	CLR	LOC109907971	nsfl1c
17	39491264	39991264	Pop-A	CLR	LOC109907769	syn2b
17	51039400	51539400	Pop-A	CLR	LOC109907973	cox4i2
17	51039400	51539400	Pop-A	CLR	LOC109907974	bcl2l1
17	51039400	51539400	Pop-A	CLR	LOC109907975	cox4i2
17	51039400	51539400	Pop-A	CLR	LOC109907976	arfgef2
17	15934670	16434670	Pop-A	CLR	LOC109908436	bzw2
17	15954684	16454684	Pop-A	CLR	LOC109908437	meox2b
17	15954684	16454684	Pop-A	CLR	LOC109908457	tspan13b
17	29043904	29543904	Pop-A	CLR	LOC109908471	zgc:101785
17	37990208	38490208	Pop-A	CLR	LOC109907749	LOC101885328
17	37990208	38490208	Pop-A	CLR	LOC109908500	creld1
17	51039400	51539400	Pop-A	CLR	LOC109907987	lamb2
17	14333542	14833542	Pop-A	CLR	LOC109908254	si:dkey-166k12.1
17	51039400	51539400	Pop-A	CLR	LOC109907972	wu:fa11c10
17	3946225	4446225	Pop-A	CLR	LOC109908431	LOC100329687
17	14333542	14833542	Pop-A	CLR	LOC109908594	arhgap4b
17	14333542	14833542	Pop-A	CLR	LOC109908596	dclk3
17	37990208	38490208	Pop-A	CLR	LOC109907745	unm_sa911
17	14333542	14833542	Pop-A	CLR	sdc3	sdc3
17	14333542	14833542	Pop-A	CLR	LOC109908604	nobox
17	14333542	14833542	Pop-A	CLR	matn1	matn1
17	14333542	14833542	Pop-A	CLR	LOC109907333	LOC101883617
17	3926211	4426211	Pop-A	CLR	LOC109908430	ptk2aa
17	15934670	16434670	Pop-A	CLR	LOC109908486	ankmy2a
17	39471248	39971248	Pop-A	CLR	cnbp	cnbpa
17	3966239	4466239	Pop-A	CLR	LOC109907175	cfap20
17	14333542	14833542	Pop-A	CLR	pum1	pum1
17	39851516	40351516	Pop-A	CLR	LOC109908580	LOC101882238
17	3966239	4466239	Pop-A	CLR	LOC109907177	zgc:63863
17	15554402	16054402	Pop-A	CLR	LOC109907349	hmmr
17	14333542	14833542	Pop-A	CLR	LOC109907326	snrnp40
17	51039400	51539400	Pop-A	CLR	LOC109907970	fkbp1ab
17	3926211	4426211	Pop-A	CLR	LOC109908432	LOC100329768
17	39851516	40351516	Pop-A	CLR	LOC109908505	cdh4
17	39491264	39991264	Pop-A	CLR	gp9	gp9
17	51039400	51539400	Pop-A	CLR	LOC109908541	si:rp71-17i16.6
17	29043904	29543904	Pop-A	CLR	LOC109907604	si:ch211-237a4.2
17	39491264	39991264	Pop-A	CLR	LOC109907766	pparg
17	15554402	16054402	Pop-A	CLR	LOC109908552	ube2ql1
17	39471248	39971248	Pop-A	CLR	LOC109907765	raf1a
17	51039400	51539400	Pop-A	CLR	LOC109908540	dpm1
18	53206636	53706636	Pop-A	CLR	LOC109909196	evlb
18	53206636	53706636	Pop-A	CLR	trappc4	trappc4
18	53206636	53706636	Pop-A	CLR	LOC109909188	rps25
18	53206636	53706636	Pop-A	CLR	LOC109909178	slc37a4a
18	53206636	53706636	Pop-A	CLR	LOC109909181	sgcg
18	53206636	53706636	Pop-A	CLR	LOC109909746	pglyrp5
18	53206636	53706636	Pop-A	CLR	LOC109909453	dact3a
18	53206636	53706636	Pop-A	CLR	LOC109909197	snrpd2
18	53206636	53706636	Pop-A	CLR	LOC109909202	clmpb
18	53206636	53706636	Pop-A	CLR	LOC109909449	sacs
18	53206636	53706636	Pop-A	CLR	LOC109909201	gramd1bb
18	53206636	53706636	Pop-A	CLR	LOC109909452	foxg1c
18	53206636	53706636	Pop-A	CLR	polr2i	polr2i
18	53206636	53706636	Pop-A	CLR	cfap45	cfap45
18	53206636	53706636	Pop-A	CLR	LOC109909199	c5ar1
19	23894000	24394000	Pop-A	CLR	LOC109864535	fgfrl1b
19	23894000	24394000	Pop-A	CLR	LOC109864512	hdac3
19	23894000	24394000	Pop-A	CLR	LOC109864527	hspa9
19	23894000	24394000	Pop-A	CLR	fbxo38	fbxo38
19	23894000	24394000	Pop-A	CLR	LOC109864510	myot
19	29697826	30197826	Pop-A	CLR	LOC109864709	nfkb1
19	29697826	30197826	Pop-A	CLR	LOC109864715	bcorl1
19	29697826	30197826	Pop-A	CLR	LOC109864716	tmem35
19	29697826	30197826	Pop-A	CLR	LOC109864713	tspan7
19	23894000	24394000	Pop-A	CLR	LOC109910097	il1rapl2
19	29697826	30197826	Pop-A	CLR	LOC109864710	dgkq
19	29697826	30197826	Pop-A	CLR	tomm5	tomm5
19	29697826	30197826	Pop-A	CLR	LOC109864712	aup1
19	29697826	30197826	Pop-A	CLR	LOC109864717	nox1
19	29697826	30197826	Pop-A	CLR	LOC109864714	mid1ip1l
19	29697826	30197826	Pop-A	CLR	LOC109864848	arl13a
19	29697826	30197826	Pop-A	CLR	LOC109864711	tubb4b
19	29697826	30197826	Pop-A	CLR	LOC109864706	ube2d2
19	29697826	30197826	Pop-A	CLR	LOC109864720	cenpi
19	29697826	30197826	Pop-A	CLR	LOC109864703	tcirg1b
19	29697826	30197826	Pop-A	CLR	frmpd1	frmpd1b
19	29697826	30197826	Pop-A	CLR	LOC109910063	sytl4
19	23894000	24394000	Pop-A	CLR	LOC109864837	rell2
19	29697826	30197826	Pop-A	CLR	LOC109864718	cstf2
19	23894000	24394000	Pop-A	CLR	LOC109864541	csnk1a1
19	29697826	30197826	Pop-A	CLR	LOC109864704	mrpl18
19	29697826	30197826	Pop-A	CLR	LOC109864934	grhpra
19	29697826	30197826	Pop-A	CLR	LOC109864705	prpf19
19	29697826	30197826	Pop-A	CLR	LOC109864719	xkrx
19	29697826	30197826	Pop-A	CLR	LOC109864933	si:ch211-203d1.3
20	38246568	38746568	Pop-A	CLR	LOC109865302	myh10
20	38246568	38746568	Pop-A	CLR	LOC109866022	ttc26
20	38246568	38746568	Pop-A	CLR	LOC109865304	pnpla6
20	38246568	38746568	Pop-A	CLR	LOC109865939	msx3
20	38246568	38746568	Pop-A	CLR	LOC109865303	ubn2a
20	38246568	38746568	Pop-A	CLR	LOC109865194	caly
20	38246568	38746568	Pop-A	CLR	LOC109865912	LOC101883994
20	38246568	38746568	Pop-A	CLR	LOC109865814	rpsa
20	38246568	38746568	Pop-A	CLR	LOC109865301	LOC100007492
20	38246568	38746568	Pop-A	CLR	LOC109865192	LOC100007492
20	38246568	38746568	Pop-A	CLR	LOC109865816	myh9a
20	38246568	38746568	Pop-A	CLR	LOC109865815	slc25a38b
20	38246568	38746568	Pop-A	CLR	LOC109865808	zgc:158654
20	38246568	38746568	Pop-A	CLR	LOC109865807	pik3r5
21	28466700	28966700	Pop-A	CLR	LOC109866324	hnrnpub
21	28466700	28966700	Pop-A	CLR	LOC109866351	si:ch211-89p3.3
21	28546736	29046736	Pop-A	CLR	LOC109866757	vsnl1a
21	28466700	28966700	Pop-A	CLR	LOC109866527	snap25a
21	28546736	29046736	Pop-A	CLR	LOC109866242	lft1
21	28486708	28986708	Pop-A	CLR	LOC109866429	cnstb
21	28426682	28926682	Pop-A	CLR	LOC109866584	fam49a
22	541698	1041698	Pop-A	CLR	LOC109867390	lsp1
22	541698	1041698	Pop-A	CLR	LOC109867388	prr33
22	541698	1041698	Pop-A	CLR	LOC109867532	tnni2a.4
22	541698	1041698	Pop-A	CLR	LOC109867337	zgc:172145
22	541698	1041698	Pop-A	CLR	LOC109867529	tnni2a.1
22	541698	1041698	Pop-A	CLR	LOC109867389	lsp1
22	541698	1041698	Pop-A	CLR	LOC109867533	tnni2a.2
22	541698	1041698	Pop-A	CLR	LOC109867263	LOC560627
22	541698	1041698	Pop-A	CLR	LOC109867296	tnnt3b
22	541698	1041698	Pop-A	CLR	LOC109867530	tnni2a.4
22	541698	1041698	Pop-A	CLR	LOC109867528	tnni2a.4
22	541698	1041698	Pop-A	CLR	LOC109867254	myod1
22	541698	1041698	Pop-A	CLR	LOC109867631	cacna2d4b
22	541698	1041698	Pop-A	CLR	LOC109867550	LOC103909874
23	1367430	1867430	Pop-A	CLR	lg23h5orf30	zgc:194281
23	1367430	1867430	Pop-A	CLR	lyz	lyz
23	1367430	1867430	Pop-A	CLR	syk	syk
23	1367430	1867430	Pop-A	CLR	diras2	diras2
23	1367430	1867430	Pop-A	CLR	pam	pam
23	1367430	1867430	Pop-A	CLR	ppip5k2	ppip5k2
26	23031340	23531340	Pop-A	CLR	LOC109871024	ing1
26	23031340	23531340	Pop-A	CLR	LOC109871014	carkd
26	23031340	23531340	Pop-A	CLR	LOC109871022	ankrd10b
26	23031340	23531340	Pop-A	CLR	LOC109871025	cd276
26	23031340	23531340	Pop-A	CLR	LOC109871020	gabpa
26	23031340	23531340	Pop-A	CLR	LOC109871012	appb
26	23031340	23531340	Pop-A	CLR	LOC109871028	u2af1
26	9050113	9550113	Pop-A	CLR	LOC109871297	cxcr2
26	9050113	9550113	Pop-A	CLR	LOC109871300	nemp2
26	8188805	8688805	Pop-A	CLR	LOC109871250	col5a2a
26	8188805	8688805	Pop-A	CLR	LOC109871137	slc4a3
26	8188805	8688805	Pop-A	CLR	LOC109871139	dusp26
26	23031340	23531340	Pop-A	CLR	LOC109871018	piga
26	9050113	9550113	Pop-A	CLR	ofd1	ofd1
26	9050113	9550113	Pop-A	CLR	tmsb4x	LOC100332583
26	8188805	8688805	Pop-A	CLR	LOC109871277	igfbp2b
26	9050113	9550113	Pop-A	CLR	fkbp7	fkbp7
26	23031340	23531340	Pop-A	CLR	LOC109871198	rpgrb
26	9050113	9550113	Pop-A	CLR	rab9a	rab9a
26	9050113	9550113	Pop-A	CLR	LOC109871343	gpm6bb
26	23031340	23531340	Pop-A	CLR	LOC109871029	ube2al
26	9050113	9550113	Pop-A	CLR	LOC109870870	zgc:103759
26	23031340	23531340	Pop-A	CLR	col4a1	col4a1
26	9050113	9550113	Pop-A	CLR	LOC109871122	nab1b
26	8188805	8688805	Pop-A	CLR	LOC109871435	igfbp5b
26	23031340	23531340	Pop-A	CLR	LOC109871196	grpr
26	9050113	9550113	Pop-A	CLR	LOC109870868	mfsd6b
26	23031340	23531340	Pop-A	CLR	LOC109871019	srpx
26	8188805	8688805	Pop-A	CLR	slc4a3	slc4a3
26	23031340	23531340	Pop-A	CLR	LOC109871026	rab20
26	23031340	23531340	Pop-A	CLR	LOC109871032	sytl5
26	23031340	23531340	Pop-A	CLR	LOC109871010	col4a2
26	9050113	9550113	Pop-A	CLR	LOC109871413	frmpd4
26	9050113	9550113	Pop-A	CLR	LOC109870889	tns1b
26	9050113	9550113	Pop-A	CLR	LOC109870959	trappc2
26	9050113	9550113	Pop-A	CLR	LOC109871364	egfl6
28	6889905	7412498	Pop-A	XPEHH	LOC109872574	stk10
28	15277953	15778780	Pop-A	iHS	LOC109872607	aqp11
28	6889905	7412498	Pop-A	XPEHH	LOC109872576	zmp:0000001268
28	8477667	9332651	Pop-A	iHS	LOC109872611	cdkn2aipnl
28	23148967	24055693	Pop-A	iHS	LOC109872616	rars
28	15277953	15778780	Pop-A	iHS	LOC109872608	clns1a
28	6889905	7412498	Pop-A	XPEHH	LOC109872575	sh3pxd2b
28	9971297	10506318	Pop-A	iHS	LOC109872781	sar1b
28	9971297	10506318	Pop-A	iHS	LOC109872782	crebzf
28	33699959	34200324	Pop-A	iHS	LOC109872683	LOC556987
28	21868938	23056315	Pop-A	iHS	LOC109872821	mis12
28	8477667	9332651	Pop-A	iHS	LOC109872609	ube2b
28	9971297	10506318	Pop-A	iHS	LOC109872857	dlg2
28	21868938	23056315	Pop-A	iHS	LOC109872786	trim37
28	23148967	24055693	Pop-A	iHS	LOC109872880	fgfr4
28	33699959	34200324	Pop-A	iHS	LOC109872749	myo18aa
28	33699959	34200324	Pop-A	iHS	LOC109872883	cuedc1b
28	33699959	34200324	Pop-A	iHS	LOC109872858	msi2b
28	21868938	23056315	Pop-A	iHS	LOC109872887	LOC101882400
28	21868938	23056315	Pop-A	iHS	LOC109872888	ska2
28	21868938	23056315	Pop-A	iHS	psmg1	psmg1
28	23148967	24055693	Pop-A	iHS	LOC109872886	pgrmc1
28	8477667	9332651	Pop-A	iHS	LOC109872931	vdac1
28	33699959	34200324	Pop-A	iHS	LOC109872860	akap1b
28	21868938	23056315	Pop-A	iHS	LOC109872641	cbl
28	33699959	34200324	Pop-A	iHS	LOC109872898	vezf1a
28	9971297	10506318	Pop-A	iHS	LOC109872485	sec24a
28	8477667	9332651	Pop-A	iHS	LOC109872962	ppp2ca
28	21868938	23056315	Pop-A	iHS	LOC109872983	bckdk
28	21868938	23056315	Pop-A	iHS	orai2	orai2
28	33699959	34200324	Pop-A	iHS	LOC109873004	lgals9l3
28	21868938	23056315	Pop-A	iHS	LOC109872603	rasl10a
28	23148967	24055693	Pop-A	iHS	LOC109873038	wwc1
28	23148967	24055693	Pop-A	iHS	LOC109873039	arl10
28	23148967	24055693	Pop-A	iHS	LOC109873040	nop16
28	8477667	9332651	Pop-A	iHS	LOC109873049	ankhd1
28	8477667	9332651	Pop-A	iHS	LOC109873054	jade2
28	15277953	15778780	Pop-A	iHS	LOC109872618	fam168a
28	21868938	23056315	Pop-A	iHS	LOC109872650	gas2l2
28	9971297	10506318	Pop-A	iHS	LOC109872466	picalma
28	21868938	23056315	Pop-A	iHS	LOC109872651	mdh2
28	21868938	23056315	Pop-A	iHS	kctd7	kctd7
28	21868938	23056315	Pop-A	iHS	LOC109873095	ppm1e
28	21868938	23056315	Pop-A	iHS	LOC109873099	rabep1
28	21868938	23056315	Pop-A	iHS	vps37d	si:ch211-284f22.3
28	21868938	23056315	Pop-A	iHS	LOC109873102	arhgef7b
28	21868938	23056315	Pop-A	iHS	LOC109873103	derl2
28	21868938	23056315	Pop-A	iHS	rad51c	rad51c
28	15277953	15778780	Pop-A	iHS	LOC109873123	capn5b
28	9971297	10506318	Pop-A	iHS	LOC109873135	sytl2a
28	33699959	34200324	Pop-A	iHS	LOC109873144	lgals9l3
28	9971297	10506318	Pop-A	iHS	LOC109873071	jade2
28	8477667	9332651	Pop-A	iHS	LOC109873079	eif4ebp3
28	21868938	23056315	Pop-A	iHS	LOC109873189	exo5
28	23148967	24055693	Pop-A	iHS	LOC109873192	amot
28	33699959	34200324	Pop-A	iHS	LOC109872882	ksr1a
28	23148967	24055693	Pop-A	iHS	LOC109873234	uimc1
28	23148967	24055693	Pop-A	iHS	LOC109873236	zgc:77151
28	21868938	23056315	Pop-A	iHS	LOC109873239	ap2b1
28	21868938	23056315	Pop-A	iHS	pex12	pex12
28	6889905	7412498	Pop-A	XPEHH	LOC109872893	dpysl3
28	8477667	9332651	Pop-A	iHS	LOC109873261	si:ch73-269m14.2
28	21868938	23056315	Pop-A	iHS	LOC109872902	ets2
28	21868938	23056315	Pop-A	iHS	lrwd1	lrwd1
28	23148967	24055693	Pop-A	iHS	LOC109872941	grk6
28	21868938	23056315	Pop-A	iHS	LOC109872440	cux1a
28	21868938	23056315	Pop-A	iHS	LOC109873304	myl10
28	8477667	9332651	Pop-A	iHS	LOC109873359	tcf7
28	8477667	9332651	Pop-A	iHS	LOC109873360	skp1
28	6889905	7412498	Pop-A	XPEHH	LOC109873378	stk32a
28	8477667	9332651	Pop-A	iHS	LOC109873383	cdkl1
28	8477667	9332651	Pop-A	iHS	LOC109873384	si:ch211-12m10.1
28	15277953	15778780	Pop-A	iHS	elmod1	elmod1
28	9971297	10506318	Pop-A	iHS	LOC109873390	afap1l1b
28	21868938	23056315	Pop-A	iHS	alkbh4	alkbh4
28	15277953	15778780	Pop-A	iHS	LOC109873404	gdpd4a
28	15277953	15778780	Pop-A	iHS	LOC109873406	rsf1b.1
28	8477667	9332651	Pop-A	iHS	mat2b	mat2b
28	23148967	24055693	Pop-A	iHS	LOC109873430	dbn1
28	23148967	24055693	Pop-A	iHS	LOC109873431	dbn1
28	15277953	15778780	Pop-A	iHS	LOC109873442	gria4b
28	21868938	23056315	Pop-A	iHS	prkrip1	prkrip1
28	23148967	24055693	Pop-A	iHS	LOC109873466	si:dkeyp-23e4.3
28	15277953	15778780	Pop-A	iHS	LOC109873474	rps3
28	21868938	23056315	Pop-A	iHS	LOC109873476	upk3b
28	23148967	24055693	Pop-A	iHS	LOC109873486	pgk1
28	23148967	24055693	Pop-A	iHS	LOC109873277	nsd1b
28	23148967	24055693	Pop-A	iHS	LOC109873279	rab24
28	33699959	34200324	Pop-A	iHS	LOC109873161	LOC101886660
28	23148967	24055693	Pop-A	iHS	LOC109873267	znf346
28	15277953	15778780	Pop-A	iHS	LOC109872879	cul5b
28	23148967	24055693	Pop-A	iHS	LOC109873194	prr7
28	15277953	15778780	Pop-A	iHS	LOC109872872	LOC101885270
28	21868938	23056315	Pop-A	iHS	LOC109873302	mcama
29	17182727	18707323	Pop-A	iHS	LOC109873586	si:ch211-22d5.2
29	17182727	18707323	Pop-A	iHS	LOC109873508	wbp1
29	17182727	18707323	Pop-A	iHS	LOC109873516	nipblb
29	17182727	18707323	Pop-A	iHS	LOC109873694	fbxw5
29	17182727	18707323	Pop-A	iHS	LOC109873699	apba1b
29	17182727	18707323	Pop-A	iHS	LOC109873700	zfand5b
29	17182727	18707323	Pop-A	iHS	LOC109873703	npr2
29	17182727	18707323	Pop-A	iHS	LOC109873698	tjp2a
29	17182727	18707323	Pop-A	iHS	LOC109873590	tmc2b
29	17182727	18707323	Pop-A	iHS	LOC109873592	neo1a
29	17182727	18707323	Pop-A	iHS	LOC109873594	sapcd2
29	17182727	18707323	Pop-A	iHS	LOC109873704	anapc2
29	17182727	18707323	Pop-A	iHS	LOC109873813	zgc:103482
29	17182727	18707323	Pop-A	iHS	LOC109873840	ghrb
29	17182727	18707323	Pop-A	iHS	LOC109873942	LOC100332847
29	17182727	18707323	Pop-A	iHS	LOC109873944	alad
29	17182727	18707323	Pop-A	iHS	LOC109873945	tmem203
29	17182727	18707323	Pop-A	iHS	slc30a5	slc30a5
29	17182727	18707323	Pop-A	iHS	LOC109874043	sapcd2
29	17182727	18707323	Pop-A	iHS	LOC109874088	tbx3a
29	17182727	18707323	Pop-A	iHS	LOC109874104	gadd45gb.1
29	17182727	18707323	Pop-A	iHS	LOC109874105	gadd45gb.1
29	17182727	18707323	Pop-A	iHS	LOC109874147	tprn
29	17182727	18707323	Pop-A	iHS	LOC109874209	zgc:110197
29	17182727	18707323	Pop-A	iHS	LOC109874210	ssna1
29	17182727	18707323	Pop-A	iHS	pax8	pax8
29	17182727	18707323	Pop-A	iHS	LOC109874295	zmynd19
29	17182727	18707323	Pop-A	iHS	LOC109874304	lman2la
29	17182727	18707323	Pop-A	iHS	LOC109874313	ccnb1
29	17182727	18707323	Pop-A	iHS	LOC109874358	pmchl
29	17182727	18707323	Pop-A	iHS	LOC109874389	pip5k1ba
29	17182727	18707323	Pop-A	iHS	LOC109874391	med13a
29	17182727	18707323	Pop-A	iHS	LOC109874396	bspry
29	17182727	18707323	Pop-A	iHS	LOC109874399	efna5b
29	17182727	18707323	Pop-A	iHS	LOC109873595	LOC100151196
29	17182727	18707323	Pop-A	iHS	LOC109873606	oxct1a
29	17182727	18707323	Pop-A	iHS	LOC109873673	tbx5a
30	26190320	26690320	Pop-A	CLR	LOC109874837	znf521
30	6944607	7444607	Pop-A	CLR	LOC109874478	atp1b3a
30	6944607	7444607	Pop-A	CLR	LOC109874480	abi1a
30	26170314	26670314	Pop-A	CLR	LOC109874673	ss18
30	6944607	7444607	Pop-A	CLR	LOC109875001	agfg1b
30	6944607	7444607	Pop-A	CLR	LOC109875021	si:ch211-288g17.3
30	26170314	26670314	Pop-A	CLR	LOC109875055	aqp4
30	6944607	7444607	Pop-A	CLR	LOC109875129	gpr158b
30	6944607	7444607	Pop-A	CLR	LOC109875180	apbb1ip
30	26190320	26690320	Pop-A	CLR	LOC109875209	psma8
30	26170314	26670314	Pop-A	CLR	LOC109875287	kctd1
30	6944607	7444607	Pop-A	CLR	LOC109875339	zgc:110269
30	6944607	7444607	Pop-A	CLR	LOC109875341	grk7a
30	6944607	7444607	Pop-A	CLR	LOC109875379	nyap2b
2	4282973	4782973	Pop-B	CLR	LOC109906579	LOC100000772
2	4282973	4782973	Pop-B	CLR	LOC109906589	LOC101883134
2	37867804	38367804	Pop-B	CLR	LOC109865728	stat1a
2	37867804	38367804	Pop-B	CLR	LOC109865765	stat4
2	37867804	38367804	Pop-B	CLR	LOC109865785	dars
2	37867804	38367804	Pop-B	CLR	LOC109865795	cxcr4b
2	37867804	38367804	Pop-B	CLR	tmbim1	tmbim1a
2	37867804	38367804	Pop-B	CLR	pnkd	pnkd
2	4282973	4782973	Pop-B	CLR	LOC109900688	ceacam1
2	4282973	4782973	Pop-B	CLR	LOC109906494	ceacam1
2	4282973	4782973	Pop-B	CLR	LOC109906513	pafah1b3
2	4282973	4782973	Pop-B	CLR	LOC109906536	cxcr3.2
2	4282973	4782973	Pop-B	CLR	LOC109906555	LOC100000772
2	4282973	4782973	Pop-B	CLR	LOC109901545	LOC100000772
2	37867804	38367804	Pop-B	CLR	LOC109902440	asic4a
2	37867804	38367804	Pop-B	CLR	LOC109902447	wnt10a
2	69252312	69752312	Pop-B	CLR	LOC109905220	dgkh
2	4282973	4782973	Pop-B	CLR	LOC109906596	LOC100000772
2	69252312	69752312	Pop-B	CLR	LOC109870710	si:ch211-219a4.3
2	69252312	69752312	Pop-B	CLR	LOC109870722	LOC562648
2	69252312	69752312	Pop-B	CLR	LOC109870737	calcrla
2	37867804	38367804	Pop-B	CLR	LOC109865817	si:ch1073-416j23.1
2	37867804	38367804	Pop-B	CLR	LOC109865829	gmppaa
2	37867804	38367804	Pop-B	CLR	LOC109865853	chpfa
2	4282973	4782973	Pop-B	CLR	prr19	si:dkey-250k15.4
2	4282973	4782973	Pop-B	CLR	LOC109900708	tlr21
2	4282973	4782973	Pop-B	CLR	LOC109900724	megf8
2	4282973	4782973	Pop-B	CLR	LOC109900734	erfl1
2	4282973	4782973	Pop-B	CLR	LOC109906608	arhgef1b
2	69252312	69752312	Pop-B	CLR	LOC109870748	tfpia
2	69252312	69752312	Pop-B	CLR	LOC109870779	gulp1b
2	4282973	4782973	Pop-B	CLR	LOC109900698	ceacam1
2	37867804	38367804	Pop-B	CLR	LOC109904146	wnt6b
2	4282973	4782973	Pop-B	CLR	LOC109906644	arhgef1b
3	21938796	22438796	Pop-B	CLR	LOC109872042	nkx6.3
3	21938796	22438796	Pop-B	CLR	LOC109872031	LOC101885672
3	21938796	22438796	Pop-B	CLR	LOC109879537	adrb3a
3	21938796	22438796	Pop-B	CLR	LOC109879670	gpat4
3	21938796	22438796	Pop-B	CLR	LOC109873687	polr3d
3	21938796	22438796	Pop-B	CLR	LOC109873678	inpp5l
3	21938796	22438796	Pop-B	CLR	LOC109879640	sorbs3
3	21938796	22438796	Pop-B	CLR	LOC109879619	adgra2
3	21938796	22438796	Pop-B	CLR	LOC109872025	prlhr2a
3	21938796	22438796	Pop-B	CLR	LOC109879630	pdlim2
3	21938796	22438796	Pop-B	CLR	LOC109879590	rab11fip1a
4	68394536	68894536	Pop-B	CLR	otor	mia
4	68394536	68894536	Pop-B	CLR	LOC109889937	pigr
4	68394536	68894536	Pop-B	CLR	polh	polh
4	68394536	68894536	Pop-B	CLR	gtpbp2	gtpbp2
4	68394536	68894536	Pop-B	CLR	LOC109888791	b3gat2
4	73355952	73855952	Pop-B	CLR	LOC109889992	ube2d1b
4	68394536	68894536	Pop-B	CLR	LOC109889929	asrgl1
4	73355952	73855952	Pop-B	CLR	LOC109889994	si:ch73-51i5.2
4	55830960	56330960	Pop-B	CLR	LOC109889748	antxr1d
4	73355952	73855952	Pop-B	CLR	LOC109889997	slc16a9a
4	68394536	68894536	Pop-B	CLR	LOC109888975	si:ch1073-59l16.1
4	68394536	68894536	Pop-B	CLR	LOC109889935	si:ch211-264f5.2
4	68394536	68894536	Pop-B	CLR	LOC109888974	smap1
4	68394536	68894536	Pop-B	CLR	LOC109889934	pigr
4	73355952	73855952	Pop-B	CLR	LOC109888810	grem2a
4	73355952	73855952	Pop-B	CLR	LOC109889993	bicc1b
4	55830960	56330960	Pop-B	CLR	LOC109888933	ubtd1a
4	73355952	73855952	Pop-B	CLR	LOC109889990	rgs7a
4	55830960	56330960	Pop-B	CLR	LOC109889744	zdhhc16a
4	55830960	56330960	Pop-B	CLR	rrp12	rrp12
4	55830960	56330960	Pop-B	CLR	LOC109888932	mgea5
4	68394536	68894536	Pop-B	CLR	LOC109889933	ppp1r13bb
4	68394536	68894536	Pop-B	CLR	LOC109888973	ogfrl1
4	55830960	56330960	Pop-B	CLR	LOC109889735	arhgap22
4	68394536	68894536	Pop-B	CLR	LOC109888968	LOC568486
4	55830960	56330960	Pop-B	CLR	LOC109889739	prom2
4	73355952	73855952	Pop-B	CLR	LOC109888808	chrm3a
4	55830960	56330960	Pop-B	CLR	LOC109889742	sufu
4	73355952	73855952	Pop-B	CLR	fmn2	fmn2a
4	73355952	73855952	Pop-B	CLR	LOC109890000	ccdc6a
4	73355952	73855952	Pop-B	CLR	LOC109889995	phyhiplb
4	55830960	56330960	Pop-B	CLR	LOC109889737	mapk8b
4	55830960	56330960	Pop-B	CLR	LOC109889741	pprc1
4	55830960	56330960	Pop-B	CLR	LOC109889734	si:ch211-223a10.1
4	73355952	73855952	Pop-B	CLR	LOC109890001	ank3b
4	68394536	68894536	Pop-B	CLR	LOC109888972	ogfrl1
4	68394536	68894536	Pop-B	CLR	LOC109888969	LOC568486
5	40736571	41995381	Pop-B	iHS	LOC109891045	alpl
5	57625236	58411950	Pop-B	iHS	LOC109891319	rpl10a
5	40736571	41995381	Pop-B	iHS	LOC109890198	sh2d5
5	40736571	41995381	Pop-B	iHS	LOC109890201	guca2b
5	40736571	41995381	Pop-B	iHS	LOC109891043	ece1
5	42083008	42863845	Pop-B	iHS	LOC109891049	rnf207b
5	40736571	41995381	Pop-B	iHS	kif17	kif17
5	40736571	41995381	Pop-B	iHS	LOC109890200	guca2b
5	42083008	42863845	Pop-B	iHS	LOC109891052	her4.2
5	40736571	41995381	Pop-B	iHS	LOC109891038	yod1
5	40736571	41995381	Pop-B	iHS	LOC109891046	ephb2a
5	57625236	58411950	Pop-B	iHS	LOC109891316	cacna1sa
5	42083008	42863845	Pop-B	iHS	LOC109890212	her15.1
5	57625236	58411950	Pop-B	iHS	LOC109891317	def6a
5	57625236	58411950	Pop-B	iHS	LOC109890272	si:ch73-352p18.4
5	40736571	41995381	Pop-B	iHS	cd34	si:ch211-286o17.1
5	40736571	41995381	Pop-B	iHS	LOC109891047	igsf21a
5	42083008	42863845	Pop-B	iHS	chd5	chd5
5	40736571	41995381	Pop-B	iHS	LOC109890204	dhrs3a
5	57625236	58411950	Pop-B	iHS	lamb3	si:ch1073-15f12.3
5	42083008	42863845	Pop-B	iHS	LOC109891051	pank4
5	40736571	41995381	Pop-B	iHS	LOC109891036	zgc:175264
5	40736571	41995381	Pop-B	iHS	LOC109891037	pfkfb2b
5	42083008	42863845	Pop-B	iHS	LOC109891050	rpl22
5	61202514	61772695	Pop-B	iHS	LOC109891380	tpra1
5	61202514	61772695	Pop-B	iHS	LOC109891381	trim107
5	42083008	42863845	Pop-B	iHS	LOC109890213	her2
5	61202514	61772695	Pop-B	iHS	LOC109891383	myl9b
5	61202514	61772695	Pop-B	iHS	LOC109891384	LOC100535338
5	40736571	41995381	Pop-B	iHS	LOC109890202	nmur3
5	40736571	41995381	Pop-B	iHS	LOC109890203	lrrc38b
5	62015338	63503525	Pop-B	iHS	LOC109891387	krt4
5	57625236	58411950	Pop-B	iHS	LOC109891325	atxn7l2a
5	57625236	58411950	Pop-B	iHS	LOC109891326	sypl2a
5	62015338	63503525	Pop-B	iHS	LOC109891391	slc48a1b
5	62015338	63503525	Pop-B	iHS	LOC109891392	itga5
5	57625236	58411950	Pop-B	iHS	LOC109891345	parapinopsina
5	42083008	42863845	Pop-B	iHS	LOC109891056	aldh4a1
5	42083008	42863845	Pop-B	iHS	LOC109891057	mrto4
5	62015338	63503525	Pop-B	iHS	LOC109891397	aldh1l1
5	62015338	63503525	Pop-B	iHS	LOC109891398	LOC101882320
5	62015338	63503525	Pop-B	iHS	LOC109891400	klf15
5	62015338	63503525	Pop-B	iHS	LOC109891385	si:dkey-65j6.2
5	62015338	63503525	Pop-B	iHS	LOC109891386	tgm2b
5	40736571	41995381	Pop-B	iHS	LOC109891535	ephb2b
5	62015338	63503525	Pop-B	iHS	LOC109891389	krt18
5	62015338	63503525	Pop-B	iHS	LOC109891390	eif4ba
5	42083008	42863845	Pop-B	iHS	LOC109891539	iffo2b
5	57625236	58411950	Pop-B	iHS	LOC109891327	LOC101884305
5	42083008	42863845	Pop-B	iHS	LOC109891054	LOC100148329
5	57625236	58411950	Pop-B	iHS	LOC109891329	fbxo42
5	57625236	58411950	Pop-B	iHS	LOC109891330	tmem82
5	57625236	58411950	Pop-B	iHS	slc25a34	slc25a34
5	57625236	58411950	Pop-B	iHS	LOC109891332	wu:fb69f10
5	57625236	58411950	Pop-B	iHS	LOC109891333	stac3
5	40736571	41995381	Pop-B	iHS	plxna2	plxna2
5	40736571	41995381	Pop-B	iHS	LOC109891534	lactbl1b
5	57625236	58411950	Pop-B	iHS	LOC109891337	qrich1
5	42083008	42863845	Pop-B	iHS	LOC109891537	arhgef10la
5	42083008	42863845	Pop-B	iHS	LOC109891538	agtrap
5	62015338	63503525	Pop-B	iHS	LOC109890296	si:ch211-236h17.3
5	57625236	58411950	Pop-B	iHS	LOC109891342	h1m
5	57625236	58411950	Pop-B	iHS	LOC109891343	LOC101885860
5	57625236	58411950	Pop-B	iHS	LOC109891328	szrd1
5	62015338	63503525	Pop-B	iHS	LOC109891394	bin2b
5	40736571	41995381	Pop-B	iHS	LOC109891039	zgc:158258
5	40736571	41995381	Pop-B	iHS	LOC109891041	hp1bp3
5	40736571	41995381	Pop-B	iHS	LOC109891042	eif4g3b
5	62015338	63503525	Pop-B	iHS	LOC109891643	hdac7a
5	57625236	58411950	Pop-B	iHS	LOC109891335	zgc:112334
5	57625236	58411950	Pop-B	iHS	LOC109891336	zgc:153713
5	57625236	58411950	Pop-B	iHS	g0s2	g0s2
5	57625236	58411950	Pop-B	iHS	LOC109891322	usp48
5	57625236	58411950	Pop-B	iHS	LOC109891323	ldlrad2
5	40736571	41995381	Pop-B	iHS	LOC109890205	aadacl4
5	40736571	41995381	Pop-B	iHS	LOC109890206	klhdc7a
5	62015338	63503525	Pop-B	iHS	LOC109891642	tns2a
5	42083008	42863845	Pop-B	iHS	LOC109890208	draxin
5	62015338	63503525	Pop-B	iHS	LOC109891395	txnrd1
5	62015338	63503525	Pop-B	iHS	LOC109891396	LOC564564
5	57625236	58411950	Pop-B	iHS	LOC109890274	si:ch211-86h15.1
5	61202514	61772695	Pop-B	iHS	LOC109891382	lipin2
5	62015338	63503525	Pop-B	iHS	LOC109890293	si:ch73-111e15.1
5	62015338	63503525	Pop-B	iHS	LOC109890294	twist3
5	57625236	58411950	Pop-B	iHS	LOC109891341	tmcc1b
5	57625236	58411950	Pop-B	iHS	LOC109891338	rpusd4
5	57625236	58411950	Pop-B	iHS	LOC109891620	cish
5	42083008	42863845	Pop-B	iHS	LOC109890210	her4.4
5	42083008	42863845	Pop-B	iHS	LOC109890211	her15.1
5	61202514	61772695	Pop-B	iHS	LOC109891640	dlgap4b
5	62015338	63503525	Pop-B	iHS	LOC109891646	cpne9
5	62015338	63503525	Pop-B	iHS	LOC109890292	vstm2l
5	57625236	58411950	Pop-B	iHS	LOC109891621	LOC100334068
5	57625236	58411950	Pop-B	iHS	LOC109890273	camk1ga
5	40736571	41995381	Pop-B	iHS	LOC109890207	klhdc7a
5	62015338	63503525	Pop-B	iHS	LOC109891644	cfap100
5	62015338	63503525	Pop-B	iHS	LOC109891645	si:dkey-156n14.3
5	57625236	58411950	Pop-B	iHS	LOC109891339	twf2
5	57625236	58411950	Pop-B	iHS	LOC109891622	cacna2d3
6	22030682	22530682	Pop-B	CLR	LOC109892628	tppp2
6	22030682	22530682	Pop-B	CLR	LOC109892629	tagln2
6	66964528	67464528	Pop-B	CLR	LOC109891938	uncx
6	22030682	22530682	Pop-B	CLR	LOC109892627	LOC799968
6	54240608	54740608	Pop-B	CLR	LOC109893059	spsb3a
6	53880496	54380496	Pop-B	CLR	ccdc137	ccdc137
6	53900504	54400504	Pop-B	CLR	LOC109893053	asphd1
6	53900504	54400504	Pop-B	CLR	LOC109891865	gprc5c
6	22030682	22530682	Pop-B	CLR	LOC109892104	ftr84
6	22030682	22530682	Pop-B	CLR	LOC109892636	scn4bb
6	66964528	67464528	Pop-B	CLR	elfn1	elfn1a
6	53860488	54360488	Pop-B	CLR	xpo6	xpo6
6	53880496	54380496	Pop-B	CLR	amdhd2	amdhd2
6	54240608	54740608	Pop-B	CLR	natd1	natd1
6	53880496	54380496	Pop-B	CLR	LOC109893063	nog2
6	22030682	22530682	Pop-B	CLR	LOC109892632	si:dkey-111e8.1
6	54220600	54720600	Pop-B	CLR	nme3	nme3
6	66964528	67464528	Pop-B	CLR	LOC109891937	si:dkey-43p13.5
6	53900504	54400504	Pop-B	CLR	LOC109893054	kctd13
6	41656728	42156728	Pop-B	CLR	LOC109892926	tmem132e
6	22030682	22530682	Pop-B	CLR	LOC109892625	nfkbib
6	54240608	54740608	Pop-B	CLR	tmem11	tmem11
6	22030682	22530682	Pop-B	CLR	LOC109892626	LOC108184914
6	22030682	22530682	Pop-B	CLR	LOC109891780	si:dkey-202l22.3
6	66964528	67464528	Pop-B	CLR	LOC109893370	ints1
6	22030682	22530682	Pop-B	CLR	LOC109892633	pafah1b2
6	22030682	22530682	Pop-B	CLR	LOC109892635	mpzl2b
6	54240608	54740608	Pop-B	CLR	atp6v0c	atp6v0cb
6	66964528	67464528	Pop-B	CLR	LOC109892247	galr2b
6	53860488	54360488	Pop-B	CLR	LOC109891864	sez6l2
6	66964528	67464528	Pop-B	CLR	LOC109893372	zfand2a
6	54240608	54740608	Pop-B	CLR	dhrs7b	dhrs7b
6	66964528	67464528	Pop-B	CLR	LOC109893368	mafk
6	53900504	54400504	Pop-B	CLR	fam173a	fam173a
6	54240608	54740608	Pop-B	CLR	hn1l	jpt2
6	53900504	54400504	Pop-B	CLR	LOC109893062	nme4
6	53900504	54400504	Pop-B	CLR	LOC109893055	hirip3
6	54220600	54720600	Pop-B	CLR	mrps34	mrps34
6	66964528	67464528	Pop-B	CLR	LOC109893371	micall2a
6	66964528	67464528	Pop-B	CLR	LOC109893366	psmg3
6	22030682	22530682	Pop-B	CLR	LOC109891781	arhgap35
6	54240608	54740608	Pop-B	CLR	mapk8ip3	mapk8ip3
6	54240608	54740608	Pop-B	CLR	cramp1	cramp1
6	22030682	22530682	Pop-B	CLR	LOC109891778	tmprss13b
7	2876770	3376770	Pop-B	CLR	LOC109894045	LOC101886386
7	20461468	20961468	Pop-B	CLR	LOC109894322	irf2bpl
7	20461468	20961468	Pop-B	CLR	foxa1	foxa1
7	20461468	20961468	Pop-B	CLR	timm9	timm9
7	2876770	3376770	Pop-B	CLR	LOC109894040	LOC100150095
7	2876770	3376770	Pop-B	CLR	LOC109894049	LOC101886309
7	46108316	46608316	Pop-B	CLR	LOC109894686	soul3
7	2876770	3376770	Pop-B	CLR	LOC109894042	LOC100331003
7	2876770	3376770	Pop-B	CLR	LOC109894047	zgc:173816
7	2876770	3376770	Pop-B	CLR	LOC109894039	LOC108182171
7	20461468	20961468	Pop-B	CLR	sstr1	sstr1a
7	2876770	3376770	Pop-B	CLR	LOC109894046	zgc:171604
7	2876770	3376770	Pop-B	CLR	LOC109894054	LOC100534672
7	46108316	46608316	Pop-B	CLR	dlk1	dlk2
7	20461468	20961468	Pop-B	CLR	npas3	npas3
7	2876770	3376770	Pop-B	CLR	LOC109894057	LOC101883686
7	20461468	20961468	Pop-B	CLR	kiaa0586	si:ch211-185a18.2
7	20461468	20961468	Pop-B	CLR	arid4a	arid4a
7	20461468	20961468	Pop-B	CLR	egln3	egln3
7	20461468	20961468	Pop-B	CLR	mipol1	mipol1
7	2876770	3376770	Pop-B	CLR	LOC109894050	LOC108182171
7	46108316	46608316	Pop-B	CLR	LOC109894688	slc25a29
7	2876770	3376770	Pop-B	CLR	LOC109894048	LOC100000752
7	2876770	3376770	Pop-B	CLR	LOC109894055	LOC100000752
7	20461468	20961468	Pop-B	CLR	baz1a	baz1a
7	46188340	46688340	Pop-B	CLR	begain	si:dkey-174m14.3
7	2876770	3376770	Pop-B	CLR	LOC109894751	si:ch211-89o9.6
7	2876770	3376770	Pop-B	CLR	LOC109894038	si:ch211-89o9.6
7	46228348	46728348	Pop-B	CLR	wars	wars
7	46208344	46708344	Pop-B	CLR	dio3	dio3a
7	20461468	20961468	Pop-B	CLR	LOC109894332	snx6
7	20461468	20961468	Pop-B	CLR	psma3	psma3
7	2876770	3376770	Pop-B	CLR	LOC109894753	LOC100537032
7	20461468	20961468	Pop-B	CLR	ttc6	ttc6
7	20461468	20961468	Pop-B	CLR	sec23a	sec23a
7	45988284	46488284	Pop-B	CLR	LOC109893813	dcdc2b
7	20461468	20961468	Pop-B	CLR	eapp	eapp
7	46108316	46608316	Pop-B	CLR	LOC109894689	slc25a47b
7	2876770	3376770	Pop-B	CLR	LOC109894103	LOC108182171
7	20461468	20961468	Pop-B	CLR	LOC109894331	cfl2
7	20461468	20961468	Pop-B	CLR	srp54	srp54
7	2876770	3376770	Pop-B	CLR	LOC109894750	LOC103910886
7	46228348	46728348	Pop-B	CLR	LOC109894692	ppp2r5cb
7	2876770	3376770	Pop-B	CLR	LOC109894749	LOC101882640
8	53956380	54456380	Pop-B	CLR	LOC109896095	zgc:110329
8	53956380	54456380	Pop-B	CLR	LOC109895144	zmat4a
8	53956380	54456380	Pop-B	CLR	LOC109895143	zgc:110340
8	53956380	54456380	Pop-B	CLR	LOC109896098	abcb9
8	53956380	54456380	Pop-B	CLR	LOC109896099	vps37b
8	53956380	54456380	Pop-B	CLR	LOC109894931	tacr1a
8	53956380	54456380	Pop-B	CLR	LOC109896102	adam8b
8	53956380	54456380	Pop-B	CLR	LOC109896093	ncaph
8	53956380	54456380	Pop-B	CLR	LOC109894932	si:ch211-48m9.1
8	53956380	54456380	Pop-B	CLR	LOC109896100	ppp3cca
9	24070408	24570408	Pop-B	CLR	LOC109896994	prf1.8
9	24070408	24570408	Pop-B	CLR	LOC109896996	si:dkey-85k7.11
9	24070408	24570408	Pop-B	CLR	LOC109896443	nlgn2a
9	24070408	24570408	Pop-B	CLR	pop7	pop7
9	24070408	24570408	Pop-B	CLR	LOC109896995	si:dkey-85k7.10
9	24070408	24570408	Pop-B	CLR	gigyf1	LOC568584
9	24070408	24570408	Pop-B	CLR	LOC109896442	epoa
9	24070408	24570408	Pop-B	CLR	LOC109896990	LOC103910701
9	24070408	24570408	Pop-B	CLR	wrap53	wrap53
9	24070408	24570408	Pop-B	CLR	ufsp1	ufsp1
9	24070408	24570408	Pop-B	CLR	LOC109896999	si:dkey-85k7.12
9	24070408	24570408	Pop-B	CLR	LOC109896988	efnb3b
9	24070408	24570408	Pop-B	CLR	LOC109896997	zgc:172339
10	23944964	24444964	Pop-B	CLR	LOC109897991	myoc
10	23944964	24444964	Pop-B	CLR	itpa	itpa
10	23944964	24444964	Pop-B	CLR	LOC109897187	suco
10	23944964	24444964	Pop-B	CLR	LOC109897996	tmed5
10	23944964	24444964	Pop-B	CLR	oma1	si:ch73-215a11.1
10	23944964	24444964	Pop-B	CLR	LOC109897995	mysm1
10	23944964	24444964	Pop-B	CLR	pigc	pigc
11	46685148	47185148	Pop-B	CLR	LOC109899122	cyp26c1
11	46705152	47205152	Pop-B	CLR	slc22a15	slc22a15
11	46685148	47185148	Pop-B	CLR	LOC109899764	kif11
11	46685148	47185148	Pop-B	CLR	LOC109899761	arid5b
11	46685148	47185148	Pop-B	CLR	LOC109898875	egr2b
11	46685148	47185148	Pop-B	CLR	LOC109899124	zgc:165461
11	46705152	47205152	Pop-B	CLR	LOC109899123	LOC563567
11	46705152	47205152	Pop-B	CLR	LOC109899125	ppp1r3cb
11	46705152	47205152	Pop-B	CLR	LOC109899121	cyp26a1
11	46685148	47185148	Pop-B	CLR	LOC109899762	znf365
11	46705152	47205152	Pop-B	CLR	LOC109899767	tspan14
11	46705152	47205152	Pop-B	CLR	LOC109899763	adob
12	29194488	29694488	Pop-B	CLR	LOC109900316	bmp2b
12	29414566	29914566	Pop-B	CLR	trmt6	trmt6
12	4205654	4705654	Pop-B	CLR	LOC109900227	si:dkey-12h9.6
12	41398800	41898800	Pop-B	CLR	LOC109900361	LOC100004199
12	4205654	4705654	Pop-B	CLR	LOC109900562	capn3b
12	4205654	4705654	Pop-B	CLR	pum2	pum2
12	4205654	4705654	Pop-B	CLR	LOC109900557	ttbk2b
12	4205654	4705654	Pop-B	CLR	churc1	churc1
12	29194488	29694488	Pop-B	CLR	fermt1	fermt1
12	4205654	4705654	Pop-B	CLR	LOC109901336	si:ch211-22i13.2
12	41398800	41898800	Pop-B	CLR	LOC109900433	fat1a
12	4205654	4705654	Pop-B	CLR	LOC109900558	znf106a
12	29214494	29714494	Pop-B	CLR	plcb1	plcb3
12	4205654	4705654	Pop-B	CLR	LOC109900226	kcns3a
12	4205654	4705654	Pop-B	CLR	LOC109900565	rd3
12	4205654	4705654	Pop-B	CLR	LOC109900224	si:dkeyp-50f7.2
12	4205654	4705654	Pop-B	CLR	LOC109900547	apoba
12	4205654	4705654	Pop-B	CLR	LOC109900548	rhoab
12	4205654	4705654	Pop-B	CLR	LOC109900553	matn3a
12	4205654	4705654	Pop-B	CLR	LOC109900551	sdc3
12	4205654	4705654	Pop-B	CLR	LOC109900552	laptm4a
12	4205654	4705654	Pop-B	CLR	LOC109901332	apobb.1
12	4205654	4705654	Pop-B	CLR	LOC109900564	rhag
12	29214494	29714494	Pop-B	CLR	LOC109900974	gpcpd1
12	4205654	4705654	Pop-B	CLR	LOC109900556	elmsan1b
12	4205654	4705654	Pop-B	CLR	LOC109900563	nrbp1
12	29214494	29714494	Pop-B	CLR	LOC109900979	trib2
12	4205654	4705654	Pop-B	CLR	LOC109901333	apobb.1
12	4205654	4705654	Pop-B	CLR	ttc32	ttc32
12	29214494	29714494	Pop-B	CLR	LOC109900975	LOC103911107
12	29194488	29694488	Pop-B	CLR	LOC109900977	napbb
12	29214494	29714494	Pop-B	CLR	LOC109900973	chgb
12	29214494	29714494	Pop-B	CLR	LOC109900978	gzf1
14	48307535	50521909	Pop-B	iHS	LOC109903176	chac1
14	51451798	51961547	Pop-B	iHS	cfap99	cfap99
14	48307535	50521909	Pop-B	iHS	LOC109903175	rhov
14	48307535	50521909	Pop-B	iHS	LOC109903180	syndig1l
14	48307535	50521909	Pop-B	iHS	LOC109904037	dll4
14	48307535	50521909	Pop-B	iHS	LOC109904038	exd1
14	53026331	54393332	Pop-B	iHS	LOC109903201	si:ch73-49p17.1
14	53026331	54393332	Pop-B	iHS	LOC109903203	zgc:113201
14	48307535	50521909	Pop-B	iHS	pomt2	pomt2
14	48307535	50521909	Pop-B	iHS	LOC109903183	ift43
14	51451798	51961547	Pop-B	iHS	LOC109903198	fgfrl1a
14	48307535	50521909	Pop-B	iHS	LOC109903187	fosaa
14	48307535	50521909	Pop-B	iHS	LOC109903213	slc35f4
14	48307535	50521909	Pop-B	iHS	LOC109903188	isca2
14	48307535	50521909	Pop-B	iHS	LOC109903184	flvcr2b
14	48307535	50521909	Pop-B	iHS	LOC109904041	lin52
14	48307535	50521909	Pop-B	iHS	LOC109904036	dpf3
14	48307535	50521909	Pop-B	iHS	LOC109903191	tmem63c
14	48307535	50521909	Pop-B	iHS	LOC109903192	otx2
14	48307535	50521909	Pop-B	iHS	mlh3	mlh3
14	48307535	50521909	Pop-B	iHS	LOC109904057	tmed10
14	48307535	50521909	Pop-B	iHS	LOC109904058	zc2hc1c
14	48307535	50521909	Pop-B	iHS	LOC109904043	LOC100333499
14	48307535	50521909	Pop-B	iHS	LOC109904044	arel1
14	48307535	50521909	Pop-B	iHS	LOC109903186	jdp2a
14	48307535	50521909	Pop-B	iHS	LOC109904046	angel1
14	55521292	56446985	Pop-B	iHS	LOC109903214	bdkrb1
14	48307535	50521909	Pop-B	iHS	LOC109903189	zgc:163014
14	48307535	50521909	Pop-B	iHS	LOC109904051	dlst
14	48307535	50521909	Pop-B	iHS	LOC109903190	entpd5a
14	48307535	50521909	Pop-B	iHS	tmed8	tmed8
14	53026331	54393332	Pop-B	iHS	rrh	rrh
14	48307535	50521909	Pop-B	iHS	LOC109903262	vsx2
14	55521292	56446985	Pop-B	iHS	lg14h14orf132	c17h14orf132
14	48307535	50521909	Pop-B	iHS	LOC109904022	LOC100538160
14	48307535	50521909	Pop-B	iHS	acyp1	acyp1
14	48307535	50521909	Pop-B	iHS	LOC109904060	ttc8
14	48307535	50521909	Pop-B	iHS	LOC109904045	fcf1
14	48307535	50521909	Pop-B	iHS	LOC109904063	zgc:174904
14	48307535	50521909	Pop-B	iHS	LOC109904049	rps6kl1
14	48307535	50521909	Pop-B	iHS	LOC109904050	prox2
14	55521292	56446985	Pop-B	iHS	LOC109903215	bdkrb2
14	48307535	50521909	Pop-B	iHS	LOC109904035	rgs6
14	51451798	51961547	Pop-B	iHS	LOC109904099	rnf4
14	51451798	51961547	Pop-B	iHS	zfyve28	zfyve28
14	51451798	51961547	Pop-B	iHS	kif15	kif15
14	51451798	51961547	Pop-B	iHS	rtn1	rtn1b
14	51451798	51961547	Pop-B	iHS	LOC109904104	lrrc9
14	51451798	51961547	Pop-B	iHS	LOC109904105	ppm1aa
14	51451798	51961547	Pop-B	iHS	dhrs7	dhrs7
14	48307535	50521909	Pop-B	iHS	LOC109904061	LOC101884526
14	53026331	54393332	Pop-B	iHS	LOC109904128	mark3b
14	48307535	50521909	Pop-B	iHS	LOC109904065	si:dkey-1f12.3
14	48307535	50521909	Pop-B	iHS	atg2b	si:ch73-45o6.2
14	48307535	50521909	Pop-B	iHS	LOC109904033	sipa1l1
14	53026331	54393332	Pop-B	iHS	LOC109904133	exoc3l4
14	53026331	54393332	Pop-B	iHS	LOC109904134	cdca4
14	53026331	54393332	Pop-B	iHS	LOC109904135	plcb3
14	53026331	54393332	Pop-B	iHS	LOC109904136	tmx4
14	53026331	54393332	Pop-B	iHS	hao1	hao1
14	53026331	54393332	Pop-B	iHS	LOC109904139	napba
14	53026331	54393332	Pop-B	iHS	LOC109904140	cdc5l
14	53026331	54393332	Pop-B	iHS	supt3h	supt3h
14	53026331	54393332	Pop-B	iHS	trmt61a	trmt61a
14	53026331	54393332	Pop-B	iHS	LOC109904144	zgc:100846
14	53026331	54393332	Pop-B	iHS	LOC109904129	ckba
14	53026331	54393332	Pop-B	iHS	LOC109904130	eif5
14	53026331	54393332	Pop-B	iHS	LOC109904132	tnfaip2b
14	53026331	54393332	Pop-B	iHS	LOC109904149	enpep
14	48307535	50521909	Pop-B	iHS	ngb	ngb
14	53026331	54393332	Pop-B	iHS	LOC109904151	zgc:162509
14	53026331	54393332	Pop-B	iHS	LOC109904152	si:dkey-52k1.6
14	53026331	54393332	Pop-B	iHS	LOC109904153	gabrb1
14	53026331	54393332	Pop-B	iHS	LOC109904154	commd8
14	53026331	54393332	Pop-B	iHS	LOC109904155	atp10d
14	48307535	50521909	Pop-B	iHS	fsip1	fsip1
14	53026331	54393332	Pop-B	iHS	kiaa1109	si:ch211-233a24.2
14	48307535	50521909	Pop-B	iHS	LOC109904027	LOC100537361
14	53026331	54393332	Pop-B	iHS	LOC109904145	si:ch211-170a17.1
14	53026331	54393332	Pop-B	iHS	LOC109904147	metap1
14	53026331	54393332	Pop-B	iHS	LOC109904148	eif4eb
14	53026331	54393332	Pop-B	iHS	LOC109904164	sobpa
14	53026331	54393332	Pop-B	iHS	LOC109904165	pdss2
14	53026331	54393332	Pop-B	iHS	LOC109904166	bend3
14	53026331	54393332	Pop-B	iHS	apob	apoba
14	53026331	54393332	Pop-B	iHS	LOC109904168	zmp:0000001267
14	53026331	54393332	Pop-B	iHS	hs1bp3	hs1bp3
14	53026331	54393332	Pop-B	iHS	LOC109904171	ypel5
14	55521292	56446985	Pop-B	iHS	LOC109904182	meis2a
14	55521292	56446985	Pop-B	iHS	LOC109904184	spred1
14	55521292	56446985	Pop-B	iHS	LOC109904186	fam98b
14	55521292	56446985	Pop-B	iHS	LOC109904187	spata7
14	48307535	50521909	Pop-B	iHS	vash1	vash1
14	48307535	50521909	Pop-B	iHS	LOC109904539	si:ch211-173a9.6
14	48307535	50521909	Pop-B	iHS	zdhhc22	zdhhc22
14	51451798	51961547	Pop-B	iHS	LOC109904550	tacc3
14	51451798	51961547	Pop-B	iHS	LOC109904551	tdrd9
14	53026331	54393332	Pop-B	iHS	LOC109904555	LOC795051
14	53026331	54393332	Pop-B	iHS	LOC109904557	xkr6a
14	53026331	54393332	Pop-B	iHS	LOC109904561	kcnf1b
14	53026331	54393332	Pop-B	iHS	LOC109904562	tmem151bb
14	53026331	54393332	Pop-B	iHS	ldah	ldah
14	55521292	56446985	Pop-B	iHS	LOC109904566	zgc:154061
14	48307535	50521909	Pop-B	iHS	LOC109904026	LOC108181194
14	53026331	54393332	Pop-B	iHS	LOC109903204	si:dkey-85k15.4
14	53026331	54393332	Pop-B	iHS	LOC109903205	gdf7
14	48307535	50521909	Pop-B	iHS	LOC109903207	ttll5
14	48307535	50521909	Pop-B	iHS	LOC109904030	rab15
14	48307535	50521909	Pop-B	iHS	LOC109904031	max
14	48307535	50521909	Pop-B	iHS	LOC109904067	coq6
14	48307535	50521909	Pop-B	iHS	LOC109904068	fam161b
14	48307535	50521909	Pop-B	iHS	LOC109904070	cipca
14	48307535	50521909	Pop-B	iHS	LOC109904071	pgfb
14	48307535	50521909	Pop-B	iHS	LOC109904072	zgc:174180
14	48307535	50521909	Pop-B	iHS	LOC109904073	naa30
14	53026331	54393332	Pop-B	iHS	LOC109904157	zgc:123321
14	53026331	54393332	Pop-B	iHS	LOC109904160	odc1
14	48307535	50521909	Pop-B	iHS	peli2	peli2
14	48307535	50521909	Pop-B	iHS	LOC109904028	susd6
14	51451798	51961547	Pop-B	iHS	LOC109904093	itpk1b
14	48307535	50521909	Pop-B	iHS	LOC109904052	esrrb
14	51451798	51961547	Pop-B	iHS	LOC109904094	hspa4l
14	51451798	51961547	Pop-B	iHS	LOC109904096	reep1
14	51451798	51961547	Pop-B	iHS	LOC109904098	si:dkey-21a6.5
14	53026331	54393332	Pop-B	iHS	diexf	diexf
14	48307535	50521909	Pop-B	iHS	LOC109904054	gpatch2
14	48307535	50521909	Pop-B	iHS	LOC109904055	tgfb3
14	48307535	50521909	Pop-B	iHS	LOC109904039	rasgrp4
14	53026331	54393332	Pop-B	iHS	pqlc3	pqlc3
14	48307535	50521909	Pop-B	iHS	ap5m1	ap5m1
14	48307535	50521909	Pop-B	iHS	LOC109904074	exoc5
14	53026331	54393332	Pop-B	iHS	lamtor3	lamtor3
14	53026331	54393332	Pop-B	iHS	LOC109904161	rock2a
14	51451798	51961547	Pop-B	iHS	LOC109904092	plk4
14	51451798	51961547	Pop-B	iHS	LOC109904095	chmp3
15	31154136	31654136	Pop-B	CLR	LOC109905372	layna
15	31154136	31654136	Pop-B	CLR	LOC109904699	si:ch211-286b4.4
15	31154136	31654136	Pop-B	CLR	LOC109904756	si:ch211-286b4.4
15	66543072	67043072	Pop-B	CLR	LOC109904939	grik1b
15	51367806	52941987	Pop-B	iHS	LOC109904944	pglyrp5
15	31154136	31654136	Pop-B	CLR	LOC109905371	sik2b
15	66523068	67023068	Pop-B	CLR	LOC109904938	tnfaip1
15	36915592	37415592	Pop-B	CLR	LOC109905490	spint2
15	31154136	31654136	Pop-B	CLR	LOC109905373	zgc:162608
15	36915592	37415592	Pop-B	CLR	LOC109905488	rnaset2l
15	36915592	37415592	Pop-B	CLR	LOC109905489	il15l
15	31154136	31654136	Pop-B	CLR	LOC109905377	spa17
15	31154136	31654136	Pop-B	CLR	LOC109904757	pde9al
15	31154136	31654136	Pop-B	CLR	ttc12	ttc12
15	36895588	37395588	Pop-B	CLR	LOC109905483	zgc:171927
15	36915592	37415592	Pop-B	CLR	LOC109904778	exoc3l2b
15	39636280	40136280	Pop-B	CLR	LOC109904786	golga3
15	39636280	40136280	Pop-B	CLR	LOC109904787	wwc3
15	39636280	40136280	Pop-B	CLR	LOC109904788	LOC100330653
15	39636280	40136280	Pop-B	CLR	LOC109904789	si:cabz01033205.3
15	39636280	40136280	Pop-B	CLR	LOC109904792	dpf1
15	36915592	37415592	Pop-B	CLR	LOC109905493	ppp1r14ab
15	36915592	37415592	Pop-B	CLR	LOC109905494	tbcelb
15	31154136	31654136	Pop-B	CLR	LOC109905376	scn3b
15	36895588	37395588	Pop-B	CLR	LOC109905496	gemin4
15	36915592	37415592	Pop-B	CLR	LOC109905479	capns1a
15	36915592	37415592	Pop-B	CLR	LOC109905482	zgc:113149
15	36915592	37415592	Pop-B	CLR	LOC109904777	plekhg2
15	66142972	66642972	Pop-B	CLR	LOC109904934	ppm1db
15	40716552	41216552	Pop-B	CLR	LOC109905562	zgc:152863
15	40696544	41196544	Pop-B	CLR	LOC109905563	pak4
15	40736556	41236556	Pop-B	CLR	LOC109905564	ccdc9
15	40716552	41216552	Pop-B	CLR	LOC109905565	bbc3
15	40736556	41236556	Pop-B	CLR	LOC109905566	sae1
15	40716552	41216552	Pop-B	CLR	ercc2	ercc2
15	40696544	41196544	Pop-B	CLR	LOC109905568	klc3
15	36915592	37415592	Pop-B	CLR	LOC109905495	usp2a
15	40716552	41216552	Pop-B	CLR	LOC109905571	si:dkey-31m14.7
15	36895588	37395588	Pop-B	CLR	LOC109905498	zgc:198241
15	36915592	37415592	Pop-B	CLR	LOC109905499	LOC100002814
15	65762876	66262876	Pop-B	CLR	LOC109904933	scaf4a
15	40736556	41236556	Pop-B	CLR	LOC109905576	si:dkey-182i3.10
15	40716552	41216552	Pop-B	CLR	LOC109905577	grk7a
15	41156664	41656664	Pop-B	CLR	LOC109905578	LOC100332250
15	40736556	41236556	Pop-B	CLR	LOC109905579	bcl7bb
15	40736556	41236556	Pop-B	CLR	LOC109905580	ypel2b
15	40736556	41236556	Pop-B	CLR	LOC109905581	rnf7
15	41156664	41656664	Pop-B	CLR	LOC109905582	rasa2
15	41136656	41636656	Pop-B	CLR	LOC109905585	trip12
15	40716552	41216552	Pop-B	CLR	LOC109905570	ckmb
15	41136656	41636656	Pop-B	CLR	LOC109905587	pid1
15	40696544	41196544	Pop-B	CLR	LOC109905572	baz1b
15	41156664	41656664	Pop-B	CLR	LOC109905573	zbtb38
15	40736556	41236556	Pop-B	CLR	LOC109905574	hip1
15	51367806	52941987	Pop-B	iHS	LOC109905740	prkrirb
15	51367806	52941987	Pop-B	iHS	LOC109905741	dyrk1ab
15	51367806	52941987	Pop-B	iHS	LOC109905742	umodl1
15	51367806	52941987	Pop-B	iHS	LOC109905743	hspa8
15	51367806	52941987	Pop-B	iHS	LOC109905744	picalmb
15	51367806	52941987	Pop-B	iHS	LOC109905746	esamb
15	51367806	52941987	Pop-B	iHS	LOC109905747	alcama
15	40716552	41216552	Pop-B	CLR	LOC109904795	zc3h4
15	41156664	41656664	Pop-B	CLR	LOC109905586	dner
15	51367806	52941987	Pop-B	iHS	LOC109904863	sacs
15	51367806	52941987	Pop-B	iHS	LOC109905737	arhgap32a
15	51367806	52941987	Pop-B	iHS	LOC109905738	robo3
15	51367806	52941987	Pop-B	iHS	LOC109905739	sytl2b
15	51367806	52941987	Pop-B	iHS	thyn1	thyn1
15	51367806	52941987	Pop-B	iHS	LOC109905756	lim2.1
15	51367806	52941987	Pop-B	iHS	LOC109905757	LOC100537610
15	51367806	52941987	Pop-B	iHS	LOC109905758	igsf9ba
15	51367806	52941987	Pop-B	iHS	LOC109905763	zgc:112083
15	51367806	52941987	Pop-B	iHS	LOC109905764	med13a
15	51367806	52941987	Pop-B	iHS	LOC109905765	rps6kb1b
15	51367806	52941987	Pop-B	iHS	tubd1	tubd1
15	51367806	52941987	Pop-B	iHS	LOC109905767	vmp1
15	51367806	52941987	Pop-B	iHS	LOC109905768	zgc:113263
15	51367806	52941987	Pop-B	iHS	LOC109905770	npat
15	51367806	52941987	Pop-B	iHS	LOC109905771	bace2
15	51367806	52941987	Pop-B	iHS	LOC109905772	dscamb
15	51367806	52941987	Pop-B	iHS	LOC109905773	igsf5a
15	51367806	52941987	Pop-B	iHS	LOC109905774	sh3bgr
15	51367806	52941987	Pop-B	iHS	LOC109905777	wrb
15	51367806	52941987	Pop-B	iHS	LOC109905778	lca5
15	51367806	52941987	Pop-B	iHS	LOC109905779	si:ch73-281n10.2
15	51367806	52941987	Pop-B	iHS	LOC109905780	brwd1
15	51367806	52941987	Pop-B	iHS	LOC109905782	mipep
15	51367806	52941987	Pop-B	iHS	LOC109905783	tnfrsf19
15	51367806	52941987	Pop-B	iHS	LOC109905784	cltcb
15	51367806	52941987	Pop-B	iHS	LOC109905785	cfap45
15	31154136	31654136	Pop-B	CLR	LOC109904752	si:dkey-103g5.4
15	31154136	31654136	Pop-B	CLR	LOC109904753	LOC101882848
15	31154136	31654136	Pop-B	CLR	ankk1	ankk1
15	51367806	52941987	Pop-B	iHS	LOC109905790	c5ar1
15	51367806	52941987	Pop-B	iHS	LOC109905791	gramd1bb
15	60372309	60893146	Pop-B	XPEHH	LOC109905862	robo1
15	60372309	60893146	Pop-B	XPEHH	LOC109905864	robo1
15	65862900	66362900	Pop-B	CLR	LOC109905894	aadac
15	65882904	66382904	Pop-B	CLR	LOC109905895	sult3st1
15	65942920	66442920	Pop-B	CLR	LOC109905896	appbp2
15	66222992	66722992	Pop-B	CLR	LOC109905898	tmem97
15	51367806	52941987	Pop-B	iHS	acad8	acad8
15	51367806	52941987	Pop-B	iHS	LOC109904860	si:ch73-261i21.5
15	31154136	31654136	Pop-B	CLR	LOC109906039	hepacama
15	51367806	52941987	Pop-B	iHS	LOC109904864	foxg1c
15	31154136	31654136	Pop-B	CLR	LOC109906043	LOC100005689
15	51367806	52941987	Pop-B	iHS	LOC109904865	lbhl
15	51367806	52941987	Pop-B	iHS	LOC109904866	dact3a
15	40716552	41216552	Pop-B	CLR	LOC109906066	si:dkey-182i3.11
15	51367806	52941987	Pop-B	iHS	LOC109906089	atm
15	51367806	52941987	Pop-B	iHS	LOC109906093	snrpd2
15	39636280	40136280	Pop-B	CLR	LOC109906115	ftr86
15	65782880	66282880	Pop-B	CLR	LOC109906133	scaf4a
15	66002936	66502936	Pop-B	CLR	LOC109906135	si:ch211-167j9.5
15	39636280	40136280	Pop-B	CLR	LOC109905527	bace1
15	66263000	66763000	Pop-B	CLR	LOC109905899	ift20
15	31154136	31654136	Pop-B	CLR	drd2	drd2b
15	39636280	40136280	Pop-B	CLR	LOC109905530	zgc:162193
15	51367806	52941987	Pop-B	iHS	LOC109905786	sgcg
15	51367806	52941987	Pop-B	iHS	LOC109905788	rps25
15	51367806	52941987	Pop-B	iHS	LOC109905789	evlb
15	39636280	40136280	Pop-B	CLR	LOC109905534	adck4
15	39636280	40136280	Pop-B	CLR	LOC109905522	sik3
15	36915592	37415592	Pop-B	CLR	LOC109905485	timm50
15	36895588	37395588	Pop-B	CLR	LOC109905486	dlc
15	36915592	37415592	Pop-B	CLR	LOC109905487	supt5h
15	39636280	40136280	Pop-B	CLR	LOC109905526	pcsk7
15	31154136	31654136	Pop-B	CLR	LOC109906040	pde9al
15	39636280	40136280	Pop-B	CLR	LOC109905532	si:ch211-11n16.2
15	39636280	40136280	Pop-B	CLR	LOC109905533	numbl
15	39636280	40136280	Pop-B	CLR	LOC109905528	tagln
15	39636280	40136280	Pop-B	CLR	LOC109905536	si:dkey-114g7.4
15	39636280	40136280	Pop-B	CLR	LOC109905523	sidt2
15	39636280	40136280	Pop-B	CLR	LOC109905524	myh14
15	51367806	52941987	Pop-B	iHS	LOC109905753	vps26bl
15	39636280	40136280	Pop-B	CLR	LOC109905531	si:ch1073-280e3.1
15	51367806	52941987	Pop-B	iHS	LOC109905750	zpld1a
15	51367806	52941987	Pop-B	iHS	LOC109905751	cadm1b
15	39636280	40136280	Pop-B	CLR	LOC109905525	apoa1a
15	36915592	37415592	Pop-B	CLR	LOC109906051	chp2
15	51367806	52941987	Pop-B	iHS	LOC109905754	jam3a
15	40696544	41196544	Pop-B	CLR	LOC109905559	hif1al
15	51367806	52941987	Pop-B	iHS	LOC109905752	map6b
15	39636280	40136280	Pop-B	CLR	LOC109905529	nudt8
15	40716552	41216552	Pop-B	CLR	LOC109906065	zgc:154093
16	5423920	5923920	Pop-B	CLR	LOC109906193	adcy2a
16	5423920	5923920	Pop-B	CLR	nutm2a	wu:fb78f07
16	5423920	5923920	Pop-B	CLR	LOC109906195	rca2.1
16	5423920	5923920	Pop-B	CLR	LOC109906349	btr04
16	5423920	5923920	Pop-B	CLR	LOC109906351	LOC100000851
16	5423920	5923920	Pop-B	CLR	LOC109906353	hcar1-3
16	5423920	5923920	Pop-B	CLR	LOC109906197	sb:cb1081
16	5423920	5923920	Pop-B	CLR	LOC109906341	zgc:113050
16	5423920	5923920	Pop-B	CLR	LOC109906347	zgc:92594
16	5423920	5923920	Pop-B	CLR	LOC109906355	si:ch211-215k15.4
16	5423920	5923920	Pop-B	CLR	LOC109906335	tox4b
16	5423920	5923920	Pop-B	CLR	LOC109906360	LOC100334579
16	5423920	5923920	Pop-B	CLR	LOC109906198	sb:cb1081
16	33301594	33801594	Pop-B	CLR	LOC109906803	gpbar1
16	5423920	5923920	Pop-B	CLR	LOC109906331	supt16h
16	5423920	5923920	Pop-B	CLR	LOC109906332	si:cabz01101003.1
16	5423920	5923920	Pop-B	CLR	LOC109906334	sb:cb1081
16	33301594	33801594	Pop-B	CLR	LOC109906748	nr0b1
16	33301594	33801594	Pop-B	CLR	LOC109906798	caska
16	33321608	33821608	Pop-B	CLR	LOC109906800	kdm6a
16	5423920	5923920	Pop-B	CLR	LOC109906373	lpcat4
16	5423920	5923920	Pop-B	CLR	LOC109906372	nop10
16	5423920	5923920	Pop-B	CLR	LOC109906329	slc12a4
16	5423920	5923920	Pop-B	CLR	LOC109906371	pea15
16	26297154	26797154	Pop-B	CLR	LOC109906638	zgc:152904
16	33321608	33821608	Pop-B	CLR	LOC109906754	aamp
16	33301594	33801594	Pop-B	CLR	LOC109906750	fundc1
16	5423920	5923920	Pop-B	CLR	LOC109906369	emc4
17	10135643	10635643	Pop-B	CLR	LOC109907112	evx1
17	10135643	10635643	Pop-B	CLR	LOC109907255	creb5b
17	51760776	52353562	Pop-B	iHS	klhdc8b	klhdc8b
17	42921608	43421608	Pop-B	CLR	LOC109907833	ifrd2
17	42921608	43421608	Pop-B	CLR	celsr3	celsr3
17	10135643	10635643	Pop-B	CLR	LOC109907257	tax1bp1a
17	51760776	52353562	Pop-B	iHS	LOC109907997	hm13
17	42921608	43421608	Pop-B	CLR	LOC109907834	prkar2aa
17	10135643	10635643	Pop-B	CLR	LOC109907256	jazf1a
17	51760776	52353562	Pop-B	iHS	LOC109907996	snx21
17	42921608	43421608	Pop-B	CLR	LOC109907836	LOC108190967
17	51760776	52353562	Pop-B	iHS	mrgbp	mrgbp
17	42921608	43421608	Pop-B	CLR	wdr6	wdr6
17	42921608	43421608	Pop-B	CLR	LOC109907835	mgll
17	10135643	10635643	Pop-B	CLR	LOC109907261	hoxa3a
17	10135643	10635643	Pop-B	CLR	LOC109907262	hoxb5a
17	51760776	52353562	Pop-B	iHS	LOC109907999	id1
17	51760776	52353562	Pop-B	iHS	itpr3	itpr3
17	10135643	10635643	Pop-B	CLR	LOC109907266	hoxa2b
17	42921608	43421608	Pop-B	CLR	sema3g	sema3bl
17	42921608	43421608	Pop-B	CLR	LOC109907832	zgc:136971
17	10135643	10635643	Pop-B	CLR	LOC109907259	hoxa10b
17	10135643	10635643	Pop-B	CLR	LOC109907260	hoxa9a
17	51760776	52353562	Pop-B	iHS	LOC109908543	ptprr
17	10135643	10635643	Pop-B	CLR	LOC109907258	hoxa11b
17	10135643	10635643	Pop-B	CLR	LOC109907264	hoxb7a
17	42921608	43421608	Pop-B	CLR	dalrd3	dalrd3
17	42921608	43421608	Pop-B	CLR	xpc	xpc
17	51760776	52353562	Pop-B	iHS	LOC109907992	arl8a
17	10135643	10635643	Pop-B	CLR	LOC109908589	hoxa13b
17	51760776	52353562	Pop-B	iHS	LOC109907994	gpr37l1b
17	42921608	43421608	Pop-B	CLR	impdh2	impdh2
17	42921608	43421608	Pop-B	CLR	arih2	arih2
17	42921608	43421608	Pop-B	CLR	LOC109908575	amt
17	51760776	52353562	Pop-B	iHS	LOC109908545	dnase1l1
18	50563258	51589747	Pop-B	iHS	LOC109909136	dph1
18	49046406	49783509	Pop-B	iHS	LOC109909113	rab34a
18	49046406	49783509	Pop-B	iHS	LOC109909117	dusp14
18	50563258	51589747	Pop-B	iHS	LOC109909147	dixdc1a
18	49046406	49783509	Pop-B	iHS	LOC109909290	p4ha3
18	49046406	49783509	Pop-B	iHS	LOC109909114	tlcd1
18	49046406	49783509	Pop-B	iHS	LOC109909115	traf4a
18	53846890	54476564	Pop-B	iHS	LOC109909203	rbm7
18	50563258	51589747	Pop-B	iHS	LOC109909438	zbtb16b
18	50563258	51589747	Pop-B	iHS	LOC109909137	hic1
18	50563258	51589747	Pop-B	iHS	LOC109909138	tsr1
18	10982391	11482391	Pop-B	CLR	LOC109909513	otos
18	49046406	49783509	Pop-B	iHS	LOC109909536	diabloa
18	53846890	54476564	Pop-B	iHS	LOC109909455	barx2
18	53846890	54476564	Pop-B	iHS	LOC109909456	kirrel3b
18	49046406	49783509	Pop-B	iHS	LOC109909423	or129-1
18	50563258	51589747	Pop-B	iHS	LOC109909139	paf1
18	49046406	49783509	Pop-B	iHS	LOC109909541	tada2a
18	49046406	49783509	Pop-B	iHS	LOC109909419	bcas3
18	50563258	51589747	Pop-B	iHS	LOC109909143	lrfn1
18	50563258	51589747	Pop-B	iHS	lg18h11orf57	zgc:162339
18	49046406	49783509	Pop-B	iHS	LOC109909110	ca4b
18	49046406	49783509	Pop-B	iHS	LOC109909111	supt6h
18	11022401	11522401	Pop-B	CLR	map3k15	map3k15
18	10982391	11482391	Pop-B	CLR	LOC109909890	map3k15
18	11022401	11522401	Pop-B	CLR	LOC109909891	tfr1a
18	10982391	11482391	Pop-B	CLR	lrrc34	lrrc34
18	11022401	11522401	Pop-B	CLR	lrrc31	lrrc31
18	10982391	11482391	Pop-B	CLR	cops9	myeov2
18	10982391	11482391	Pop-B	CLR	LOC109909596	ccl20b
18	50563258	51589747	Pop-B	iHS	LOC109909140	gmfg
18	50563258	51589747	Pop-B	iHS	LOC109909142	socs9
18	49046406	49783509	Pop-B	iHS	LOC109909430	synrg
18	50563258	51589747	Pop-B	iHS	LOC109909437	tmprss5
18	49046406	49783509	Pop-B	iHS	LOC109909109	ywhag2
18	10982391	11482391	Pop-B	CLR	LOC109909739	zdhhc23b
18	50563258	51589747	Pop-B	iHS	pih1d2	pih1d2
18	50563258	51589747	Pop-B	iHS	LOC109909149	zbtb16b
18	50563258	51589747	Pop-B	iHS	ncam1	ncam1b
18	11002396	11502396	Pop-B	CLR	LOC109908883	and1
18	49046406	49783509	Pop-B	iHS	LOC109909424	si:ch211-24o8.2
18	49046406	49783509	Pop-B	iHS	LOC109909427	camkk1b
18	49046406	49783509	Pop-B	iHS	LOC109909428	proca1
18	10982391	11482391	Pop-B	CLR	LOC109909662	mynn
18	49046406	49783509	Pop-B	iHS	LOC109909108	pvrl3b
18	11002396	11502396	Pop-B	CLR	sh3kbp1	sh3kbp1
18	11022401	11522401	Pop-B	CLR	LOC109909660	lrmp
18	49046406	49783509	Pop-B	iHS	LOC109909694	zgc:174895
18	11022401	11522401	Pop-B	CLR	LOC109909658	LOC100148041
18	11022401	11522401	Pop-B	CLR	drd3	drd3
19	30578106	31078106	Pop-B	CLR	LOC109864457	cd40lg
19	49905612	50405612	Pop-B	CLR	LOC109864410	fhdc2
19	30578106	31078106	Pop-B	CLR	LOC109865080	zic3
19	30598114	31098114	Pop-B	CLR	LOC109910147	gpr101
19	49905612	50405612	Pop-B	CLR	LOC109910201	n4bp3
19	49905612	50405612	Pop-B	CLR	LOC109910202	foxi3b
19	30598114	31098114	Pop-B	CLR	LOC109864733	LOC558202
19	49905612	50405612	Pop-B	CLR	LOC109865084	afap1l1a
19	49905612	50405612	Pop-B	CLR	LOC109865063	znf185
19	30578106	31078106	Pop-B	CLR	LOC109865079	zic6
19	49925620	50425620	Pop-B	CLR	LOC109865007	cetn2
19	49925620	50425620	Pop-B	CLR	LOC109865008	nsdhl
19	30578106	31078106	Pop-B	CLR	LOC109864730	arhgef6
19	30578106	31078106	Pop-B	CLR	LOC109864731	rbmx
19	49925620	50425620	Pop-B	CLR	LOC109865004	ogt.1
19	49905612	50405612	Pop-B	CLR	LOC109865006	LOC108183703
19	49925620	50425620	Pop-B	CLR	LOC109910203	si:ch211-86h15.1
[truncated: 87 more rows]

## Sheet: Table S5-GO
Category	Term	Genes Count	%	P-Value	Benjamini	POP							Term Count Percent P-Value Benjamini POP
Biological Process	developmental process	228	20.7	0.0002	0.0045	Pop-A
	multicellular organismal process	237	21.5	0.0016	0.018	Pop-A
	growth	32	2.9	0.0044	0.034	Pop-A
	biological regulation	386	35	0.014	0.077	Pop-A							Term	Count	Percent	P-Value	Benjamini	POP
	regulation of biological process	361	32.7	0.015	0.066	Pop-A							Developmental Process	228	20.7	0.0002	0.0045	Pop-A
	signaling	214	19.4	0.017	0.064	Pop-A							Multicellular Organismal Process	237	21.5	0.0016	0.018	Pop-A
	cellular component organization or biogenesis	180	16.3	0.018	0.059	Pop-A							Growth	32	2.9	0.0044	0.034	Pop-A
	presynaptic process involved in chemical synaptic transmission	9	0.8	0.04	0.11	Pop-A							Biological Regulation	386	35	0.014	0.077	Pop-A
	localization	180	16.3	0.044	0.11	Pop-A							Regulation of Biological Process	361	32.7	0.015	0.066	Pop-A
	response to stimulus	268	24.3	0.056	0.13	Pop-A							Signaling	214	19.4	0.017	0.064	Pop-A
	cellular process	619	56.1	0.075	0.15	Pop-A							Cellular Component Organization Or Biogenesis	180	16.3	0.018	0.059	Pop-A
Cellular component	organelle	369	33.4	0.0004	0.0072	Pop-A							Presynaptic Process Involved in Chemical Synaptic Transmission	9	0.8	0.04	0.11	Pop-A
	cell part	574	52	0.0063	0.055	Pop-A							Localization	180	16.3	0.044	0.11	Pop-A
	cell	575	52.1	0.01	0.061	Pop-A							Response to Stimulus	268	24.3	0.056	0.13	Pop-A
	organelle part	184	16.7	0.013	0.059	Pop-A							Cellular Process	619	56.1	0.075	0.15	Pop-A
	synapse	23	2.1	0.041	0.14	Pop-A							Developmental Process	165	0.2	0.00024	0.0055	Pop-B
	synapse part	19	1.7	0.043	0.12	Pop-A							Regulation of Biological Process	268	0.4	0.0006	0.0069	Pop-B
	virion	5	0.5	0.098	0.23	Pop-A							Biological Regulation	280	0.4	0.0028	0.022	Pop-B
	virion part	5	0.5	0.098	0.23	Pop-A							Multicellular Organismal Process	164	0.2	0.011	0.063	Pop-B
Molecular function	molecular function regulator	55	5	0.0096	0.1	Pop-A							Cellular Component Organization or Biogenesis	126	0.2	0.041	0.18	Pop-B
	binding	504	45.7	0.053	0.26	Pop-A							Single-Organism Process	381	0.5	0.043	0.15	Pop-B
KEGG Pathways	TGF-beta signaling pathway	15	1.4	0.0012	0.15	Pop-A							Signaling	148	0.2	0.056	0.17	Pop-B
	Protein processing in endoplasmic reticulum	20	1.8	0.0064	0.33	Pop-A							Cellular Process	435	0.6	0.06	0.16	Pop-B
	Endocytosis	29	2.6	0.0071	0.26	Pop-A							Locomotion	34	0	0.075	0.18	Pop-B
	Regulation of actin cytoskeleton	24	2.2	0.033	0.65	Pop-A							Response yo Stimulus	187	0.3	0.099	0.21	Pop-B
	Vascular smooth muscle contraction	15	1.4	0.034	0.59	Pop-A
	Phosphatidylinositol signaling system	12	1.1	0.043	0.61	Pop-A
	Progesterone-mediated oocyte maturation	12	1.1	0.048	0.59	Pop-A
	Ubiquitin mediated proteolysis	14	1.3	0.052	0.58	Pop-A
	Ribosome	13	1.2	0.076	0.67	Pop-A
Biological Process	developmental process	165	0.2	0.00024	0.0055	Pop-B
	regulation of biological process	268	0.4	0.0006	0.0069	Pop-B
	biological regulation	280	0.4	0.0028	0.022	Pop-B
	multicellular organismal process	164	0.2	0.011	0.063	Pop-B
	cellular component organization or biogenesis	126	0.2	0.041	0.18	Pop-B
	single-organism process	381	0.5	0.043	0.15	Pop-B
	signaling	148	0.2	0.056	0.17	Pop-B
	cellular process	435	0.6	0.06	0.16	Pop-B
	locomotion	34	0	0.075	0.18	Pop-B
	response to stimulus	187	0.3	0.099	0.21	Pop-B
Cellular component	intracellular	333	0.5	0.033	0.92	Pop-B
Molecular function	binding	362	0.5	0.018	0.21	Pop-B
	nucleic acid binding transcription factor activity	34	0	0.075	0.4	Pop-B
KEGG Pathways KEGG Pathways	Cell adhesion molecules (CAMs)	11	0	0.028	0.95	Pop-B
	TGF-beta signaling pathway	9	0	0.029	0.8	Pop-B
	Vascular smooth muscle contraction	11	0	0.04	0.78	Pop-B
